# Supplementary material for: Precise Synthesis of Ester-Functionalized Cyclo[6]- and Cyclo[7]furans
Source: J Org Chem. 2025 Jul 7;90(28):9733–42. doi: 10.1021/acs.joc.5c00526 (PMC12313054; doi:10.1021/acs.joc.5c00526)
Supplement: Supplementary file 2 [file jo5c00526_si_002.zip]

Archive with 16 entries (11 files):
- Raw NMR Data/
- Raw NMR Data/NMR spectra of Br-Fu-Bpin monomer/
- Raw NMR Data/NMR spectra of Br-Fu-Bpin monomer/11B Br-Fu-Bpin_12.zip
- Raw NMR Data/NMR spectra of Br-Fu-Bpin monomer/13C Br-Fu-Bpin_11.zip
- Raw NMR Data/NMR spectra of Br-Fu-Bpin monomer/1H Br-Fu-Bpin_10.zip
- Raw NMR Data/NMR spectra of macrocycles/
- Raw NMR Data/NMR spectra of macrocycles/13C hexC6FE-29July_10.zip
- Raw NMR Data/NMR spectra of macrocycles/13C hexC7FE-29July_10.zip
- Raw NMR Data/NMR spectra of macrocycles/1H hex-C6FE-26July24_10.zip
- Raw NMR Data/NMR spectra of macrocycles/1H hex-C7FE-26July_10.zip
- Raw NMR Data/NMR spectra quantifying conversion (representative spectra for 1 expt)/
- Raw NMR Data/NMR spectra quantifying conversion (representative spectra for 1 expt)/DS-06-045-I1_20.zip
- Raw NMR Data/NMR spectra quantifying conversion (representative spectra for 1 expt)/DS-06-045-T0_10.zip
- Raw NMR Data/Pd2dba3 catalyst/
- Raw NMR Data/Pd2dba3 catalyst/Pd2dba3 after recrystallization.zip
- Raw NMR Data/Pd2dba3 catalyst/Pd2dba3 before recrystallization.zip
