# Supplementary material for: Precise Synthesis of Ester-Functionalized Cyclo[6]- and Cyclo[7]furans
Source: J Org Chem. 2025 Jul 7;90(28):9733–42. doi: 10.1021/acs.joc.5c00526 (PMC12313054; doi:10.1021/acs.joc.5c00526)
Supplement: Supplementary file 3 [file jo5c00526_si_003.zip]

Archive with 30 entries (29 files):
- XYZ Coordinates/
- XYZ Coordinates/C6FE_0_b.xyz
- XYZ Coordinates/C6FE_N1_b.xyz
- XYZ Coordinates/C6FE_N2S_b.xyz
- XYZ Coordinates/C6FE_N2T_b.xyz
- XYZ Coordinates/C6FE_P1_b.xyz
- XYZ Coordinates/C6FE_P2S_b.xyz
- XYZ Coordinates/C6FE_P2T_b.xyz
- XYZ Coordinates/C6FH_0_b.xyz
- XYZ Coordinates/C6FM_0_b.xyz
- XYZ Coordinates/C7FE_0_b.xyz
- XYZ Coordinates/C7FE_N1_b.xyz
- XYZ Coordinates/C7FE_N2S_b.xyz
- XYZ Coordinates/C7FE_N2T_b.xyz
- XYZ Coordinates/C7FE_P1_b.xyz
- XYZ Coordinates/C7FE_P2S_b.xyz
- XYZ Coordinates/C7FE_P2T_b.xyz
- XYZ Coordinates/C7FH_0_b.xyz
- XYZ Coordinates/C7FM_0_b.xyz
- XYZ Coordinates/Furan-Dimer-Syn_0_b.xyz
- XYZ Coordinates/Furan-Ester-Dimer-Syn_0_b.xyz
- XYZ Coordinates/Furan-Ester_0_b.xyz
- XYZ Coordinates/Furan-Methyl-Dimer-Syn_0_b.xyz
- XYZ Coordinates/Furan-Methyl_0_b.xyz
- XYZ Coordinates/L6FE_0_b.xyz
- XYZ Coordinates/L6FH_0_b.xyz
- XYZ Coordinates/L6FM_0_b.xyz
- XYZ Coordinates/L7FE_0_b.xyz
- XYZ Coordinates/L7FH_0_b.xyz
- XYZ Coordinates/L7FM_0_b.xyz
