# Supplementary material for: Precise Synthesis of Ester-Functionalized Cyclo[6]- and Cyclo[7]furans
Source: J Org Chem. 2025 Jul 7;90(28):9733–42. doi: 10.1021/acs.joc.5c00526 (PMC12313054; doi:10.1021/acs.joc.5c00526)
Supplement: Supplementary file 3 [file jo5c00526_si_003.zip › XYZ Coordinates/C6FE_0_b.xyz]

78
C6FE_0_b -2740.5332620 a.u
C	2.641641	2.350708	-0.000081
C	2.968030	3.682469	-0.000050
C	1.734969	4.405237	0.000058
C	0.718225	3.454700	0.000086
O	1.269488	2.216485	0.000002
H	3.965640	4.086028	-0.000098
C	-0.714828	3.463229	0.000180
C	-1.705016	4.411659	0.000269
O	-1.284388	2.207766	0.000181
C	-2.947435	3.705065	0.000328
H	-1.555600	5.477375	0.000289
C	-2.632477	2.349281	0.000268
C	1.569436	5.860409	0.000125
C	-4.290208	4.290010	0.000426
O	0.499542	6.450291	0.000214
O	-5.336557	3.659306	0.000445
C	2.704899	7.926733	0.000130
H	3.741697	8.258194	0.000079
H	2.185935	8.287822	-0.890171
H	2.186044	8.287757	0.890521
O	2.760919	6.488170	0.000074
C	-5.509327	6.308576	0.000457
H	-6.081821	6.040905	0.890923
H	-5.276098	7.371797	0.000437
H	-6.081895	6.040888	-0.889956
O	-4.236647	5.635716	0.000411
C	-3.356573	1.112480	0.000273
C	-4.673081	0.729249	0.000347
O	-2.554373	-0.008657	0.000179
C	-4.682499	-0.700031	0.000294
H	-5.521229	1.391598	0.000428
C	-3.350903	-1.105318	0.000191
C	-5.860036	-1.570937	0.000343
C	-2.641640	-2.350707	0.000098
O	-5.836042	-2.792419	0.000292
O	-6.999401	-0.852914	0.000457
C	-2.968030	-3.682469	0.000065
O	-1.269488	-2.216484	0.000016
C	-8.217260	-1.620654	0.000519
C	-1.734968	-4.405236	-0.000042
H	-3.965639	-4.086028	0.000112
C	-0.718225	-3.454700	-0.000070
H	-8.270483	-2.250580	0.890870
H	-9.022658	-0.888415	0.000608
H	-8.270618	-2.250511	-0.889873
C	-1.569435	-5.860409	-0.000111
O	-0.499541	-6.450291	-0.000209
O	-2.760918	-6.488169	-0.000072
C	-2.704898	-7.926733	-0.000142
H	-3.741696	-8.258194	-0.000100
H	-2.186038	-8.287748	-0.890534
H	-2.185939	-8.287830	0.890158
C	0.714828	-3.463229	-0.000164
C	1.705017	-4.411659	-0.000255
O	1.284388	-2.207766	-0.000163
C	2.947436	-3.705065	-0.000311
H	1.555600	-5.477374	-0.000277
C	2.632477	-2.349280	-0.000251
C	4.290208	-4.290010	-0.000408
C	3.356574	-1.112479	-0.000256
O	5.336558	-3.659306	-0.000472
O	4.236647	-5.635715	-0.000457
C	4.673081	-0.729248	-0.000330
O	2.554373	0.008657	-0.000161
C	5.509327	-6.308576	-0.000571
C	4.682500	0.700031	-0.000280
H	5.521229	-1.391598	-0.000411
C	3.350903	1.105318	-0.000174
H	6.081918	-6.040932	0.889840
H	5.276098	-7.371797	-0.000597
H	6.081797	-6.040862	-0.891039
C	5.860036	1.570938	-0.000332
O	5.836042	2.792419	-0.000263
O	6.999401	0.852915	-0.000423
C	8.217261	1.620655	-0.000461
H	9.022659	0.888416	-0.000534
H	8.270501	2.250580	-0.890812
H	8.270601	2.250513	0.889931
