# Supplementary material for: Precise Synthesis of Ester-Functionalized Cyclo[6]- and Cyclo[7]furans
Source: J Org Chem. 2025 Jul 7;90(28):9733–42. doi: 10.1021/acs.joc.5c00526 (PMC12313054; doi:10.1021/acs.joc.5c00526)
Supplement: Supplementary file 3 [file jo5c00526_si_003.zip › XYZ Coordinates/C6FE_N1_b.xyz]

78
C6FE_N1_b -2740.6339073 a.u
C	2.644146	2.352228	-0.000127
C	2.961826	3.695829	-0.000083
C	1.736047	4.414563	0.000027
C	0.702814	3.462554	0.000049
O	1.264340	2.216344	-0.000054
H	3.958738	4.101296	-0.000120
C	-0.714446	3.465550	0.000156
C	-1.718985	4.412423	0.000234
O	-1.286000	2.202694	0.000181
C	-2.954307	3.710309	0.000298
H	-1.570875	5.478349	0.000236
C	-2.646591	2.339355	0.000262
C	1.575562	5.862511	0.000113
C	-4.287560	4.297821	0.000373
O	0.510280	6.466493	0.000200
O	-5.344939	3.680146	0.000523
C	2.707971	7.932116	0.000143
H	3.742769	8.271836	0.000103
H	2.187243	8.294915	-0.889122
H	2.187339	8.294831	0.889499
O	2.772221	6.497706	0.000072
C	-5.506639	6.318464	0.000732
H	-6.082025	6.051697	0.890318
H	-5.278846	7.383526	0.000819
H	-6.082220	6.051883	-0.888784
O	-4.235174	5.651679	0.000521
C	-3.358839	1.113691	0.000272
C	-4.681376	0.717359	0.000321
O	-2.552043	-0.013259	0.000202
C	-4.691370	-0.703617	0.000276
H	-5.530358	1.378770	0.000377
C	-3.350316	-1.122993	0.000201
C	-5.865562	-1.566075	0.000291
C	-2.644146	-2.352227	0.000118
O	-5.856432	-2.790576	0.000232
O	-7.013871	-0.847063	0.000337
C	-2.961826	-3.695828	0.000075
O	-1.264339	-2.216343	0.000045
C	-8.223825	-1.620116	0.000330
C	-1.736047	-4.414562	-0.000034
H	-3.958738	-4.101296	0.000113
C	-0.702814	-3.462554	-0.000056
H	-8.277385	-2.252430	0.889656
H	-9.035631	-0.894066	0.000369
H	-8.277415	-2.252369	-0.889036
C	-1.575562	-5.862510	-0.000118
O	-0.510279	-6.466492	-0.000220
O	-2.772220	-6.497706	-0.000102
C	-2.707970	-7.932116	-0.000196
H	-3.742767	-8.271836	-0.000174
H	-2.187327	-8.294817	-0.889551
H	-2.187252	-8.294929	0.889070
C	0.714446	-3.465549	-0.000163
C	1.718985	-4.412423	-0.000234
O	1.286000	-2.202694	-0.000193
C	2.954307	-3.710309	-0.000304
H	1.570876	-5.478349	-0.000231
C	2.646591	-2.339354	-0.000269
C	4.287561	-4.297821	-0.000379
C	3.358839	-1.113691	-0.000282
O	5.344939	-3.680146	-0.000364
O	4.235174	-5.651679	-0.000304
C	4.681377	-0.717359	-0.000336
O	2.552044	0.013260	-0.000210
C	5.506639	-6.318465	-0.000287
C	4.691370	0.703617	-0.000279
H	5.530359	-1.378770	-0.000396
C	3.350317	1.122993	-0.000211
H	6.082138	-6.051741	0.889239
H	5.278845	-7.383527	-0.000223
H	6.082107	-6.051841	-0.889863
C	5.865563	1.566075	-0.000284
O	5.856432	2.790577	-0.000364
O	7.013873	0.847064	-0.000514
C	8.223825	1.620118	-0.000693
H	9.035632	0.894068	-0.000857
H	8.277250	2.252434	-0.890025
H	8.277551	2.252368	0.888668
