# Supplementary material for: Precise Synthesis of Ester-Functionalized Cyclo[6]- and Cyclo[7]furans
Source: J Org Chem. 2025 Jul 7;90(28):9733–42. doi: 10.1021/acs.joc.5c00526 (PMC12313054; doi:10.1021/acs.joc.5c00526)
Supplement: Supplementary file 3 [file jo5c00526_si_003.zip › XYZ Coordinates/C6FE_N2S_b.xyz]

78
C6FE_N2S_b -2740.7050432 a.u
C	2.647445	2.357657	-0.000372
C	2.956770	3.712715	-0.000310
C	1.734365	4.426859	-0.000115
C	0.688065	3.475211	-0.000054
O	1.261416	2.218962	-0.000255
H	3.952180	4.122230	-0.000376
C	-0.716524	3.470167	0.000181
C	-1.735135	4.415298	0.000264
O	-1.287683	2.200220	0.000339
C	-2.964569	3.713722	0.000416
H	-1.590689	5.481799	0.000180
C	-2.663647	2.331482	0.000441
C	1.580005	5.869459	0.000047
C	-4.289486	4.305288	0.000463
O	0.520387	6.488471	0.000228
O	-5.357931	3.701686	0.000569
C	2.714283	7.940193	0.000219
H	3.747949	8.285469	0.000191
H	2.192674	8.306088	-0.888028
H	2.192799	8.305860	0.888634
O	2.783043	6.509663	0.000031
C	-5.504968	6.330699	0.000441
H	-6.083954	6.066273	0.889165
H	-5.280289	7.397112	0.000392
H	-6.084025	6.066206	-0.888216
O	-4.236053	5.667156	0.000414
C	-3.364072	1.113397	0.000483
C	-4.692602	0.704670	0.000512
O	-2.552692	-0.017574	0.000439
C	-4.700908	-0.711066	0.000471
H	-5.543780	1.363378	0.000531
C	-3.353792	-1.142811	0.000422
C	-5.874259	-1.564559	0.000410
C	-2.647444	-2.357657	0.000318
O	-5.881950	-2.791616	0.000384
O	-7.029760	-0.841810	0.000356
C	-2.956770	-3.712715	0.000256
O	-1.261416	-2.218962	0.000201
C	-8.234029	-1.616987	0.000242
C	-1.734365	-4.426859	0.000061
H	-3.952179	-4.122230	0.000322
C	-0.688065	-3.475211	0.000000
H	-8.289434	-2.251605	0.888559
H	-9.050301	-0.895012	0.000202
H	-8.289298	-2.251548	-0.888126
C	-1.580004	-5.869459	-0.000102
O	-0.520387	-6.488472	-0.000263
O	-2.783043	-6.509662	-0.000061
C	-2.714283	-7.940192	-0.000223
H	-3.747950	-8.285468	-0.000179
H	-2.192808	-8.305876	-0.888636
H	-2.192667	-8.306071	0.888026
C	0.716524	-3.470167	-0.000237
C	1.735135	-4.415297	-0.000322
O	1.287683	-2.200220	-0.000394
C	2.964569	-3.713722	-0.000477
H	1.590690	-5.481799	-0.000237
C	2.663647	-2.331482	-0.000498
C	4.289486	-4.305288	-0.000529
C	3.364072	-1.113397	-0.000541
O	5.357931	-3.701686	-0.000605
O	4.236053	-5.667156	-0.000438
C	4.692602	-0.704670	-0.000573
O	2.552692	0.017574	-0.000494
C	5.504968	-6.330699	-0.000431
C	4.700909	0.711066	-0.000529
H	5.543780	-1.363378	-0.000596
C	3.353792	1.142811	-0.000478
H	6.084016	-6.066177	0.888223
H	5.280288	-7.397112	-0.000348
H	6.083962	-6.066302	-0.889158
C	5.874259	1.564559	-0.000470
O	5.881951	2.791616	-0.000451
O	7.029760	0.841810	-0.000435
C	8.234029	1.616987	-0.000337
H	9.050301	0.895012	-0.000311
H	8.289421	2.251608	-0.888654
H	8.289312	2.251546	0.888031
