# Supplementary material for: Precise Synthesis of Ester-Functionalized Cyclo[6]- and Cyclo[7]furans
Source: J Org Chem. 2025 Jul 7;90(28):9733–42. doi: 10.1021/acs.joc.5c00526 (PMC12313054; doi:10.1021/acs.joc.5c00526)
Supplement: Supplementary file 3 [file jo5c00526_si_003.zip › XYZ Coordinates/C6FE_N2T_b.xyz]

78
C6FE_N2T_b -2740.6930254 a.u
C	2.660959	2.378259	-0.000101
C	2.969253	3.717101	-0.000089
C	1.730510	4.442071	0.000036
C	0.702725	3.471461	0.000099
O	1.279769	2.229426	0.000002
H	3.963709	4.127939	-0.000151
C	-0.707257	3.452051	0.000251
C	-1.717203	4.398926	0.000321
O	-1.273848	2.178625	0.000326
C	-2.953090	3.710350	0.000420
H	-1.559142	5.464016	0.000293
C	-2.652603	2.318102	0.000409
C	1.563950	5.871380	0.000097
C	-4.265970	4.312874	0.000464
O	0.499277	6.493479	0.000122
O	-5.345481	3.722645	0.000522
C	2.690850	7.949579	-0.000103
H	3.721677	8.304815	-0.000222
H	2.166709	8.314736	-0.887793
H	2.166891	8.314799	0.887669
O	2.770926	6.522409	-0.000060
C	-5.461305	6.352356	0.000479
H	-6.044387	6.094296	0.888842
H	-5.228664	7.417394	0.000460
H	-6.044438	6.094276	-0.887844
O	-4.199350	5.679503	0.000450
C	-3.367497	1.107233	0.000436
C	-4.698532	0.707615	0.000490
O	-2.566344	-0.032212	0.000376
C	-4.705558	-0.718238	0.000453
H	-5.547280	1.368680	0.000541
C	-3.370009	-1.141909	0.000376
C	-5.875435	-1.581935	0.000467
C	-2.660959	-2.378259	0.000281
O	-5.874488	-2.807830	0.000320
O	-7.030109	-0.863737	0.000346
C	-2.969252	-3.717101	0.000234
O	-1.279769	-2.229426	0.000196
C	-8.234113	-1.641597	0.000188
C	-1.730510	-4.442071	0.000105
H	-3.963709	-4.127939	0.000279
C	-0.702725	-3.471461	0.000074
H	-8.286885	-2.275621	0.888828
H	-9.051035	-0.920671	0.000100
H	-8.286671	-2.275593	-0.888485
C	-1.563949	-5.871380	-0.000008
O	-0.499277	-6.493479	-0.000289
O	-2.770926	-6.522409	-0.000173
C	-2.690851	-7.949579	-0.000491
H	-3.721677	-8.304815	-0.000598
H	-2.166776	-8.314571	-0.888288
H	-2.166825	-8.314964	0.887174
C	0.707257	-3.452051	-0.000056
C	1.717203	-4.398926	-0.000129
O	1.273849	-2.178625	-0.000111
C	2.953090	-3.710350	-0.000207
H	1.559142	-5.464016	-0.000107
C	2.652603	-2.318102	-0.000195
C	4.265970	-4.312874	-0.000279
C	3.367497	-1.107233	-0.000218
O	5.345481	-3.722645	-0.000414
O	4.199350	-5.679503	-0.000407
C	4.698532	-0.707615	-0.000269
O	2.566344	0.032212	-0.000161
C	5.461305	-6.352356	-0.000589
C	4.705558	0.718238	-0.000229
H	5.547280	-1.368680	-0.000310
C	3.370009	1.141909	-0.000171
H	6.044493	-6.094372	0.887726
H	5.228664	-7.417394	-0.000670
H	6.044332	-6.094201	-0.888960
C	5.875435	1.581935	-0.000231
O	5.874488	2.807830	-0.000358
O	7.030109	0.863737	-0.000464
C	8.234113	1.641597	-0.000666
H	9.051035	0.920671	-0.000830
H	8.286619	2.275627	-0.889318
H	8.286938	2.275588	0.887995
