# Supplementary material for: Precise Synthesis of Ester-Functionalized Cyclo[6]- and Cyclo[7]furans
Source: J Org Chem. 2025 Jul 7;90(28):9733–42. doi: 10.1021/acs.joc.5c00526 (PMC12313054; doi:10.1021/acs.joc.5c00526)
Supplement: Supplementary file 3 [file jo5c00526_si_003.zip › XYZ Coordinates/C6FE_P1_b.xyz]

78
C6FE_P1_b -2740.3485444 a.u
C	2.629973	2.332568	-0.000113
C	2.959223	3.678666	-0.000086
C	1.741009	4.393040	0.000022
C	0.713536	3.437810	0.000054
O	1.264467	2.199584	-0.000029
H	3.959059	4.078331	-0.000137
C	-0.705195	3.444814	0.000151
C	-1.706682	4.402664	0.000254
O	-1.272505	2.195543	0.000142
C	-2.934248	3.704459	0.000304
H	-1.553557	5.468471	0.000284
C	-2.620257	2.337119	0.000237
C	1.571615	5.856775	0.000090
C	-4.286769	4.289262	0.000406
O	0.494239	6.427703	0.000171
O	-5.319759	3.641482	0.000549
C	2.704259	7.923233	0.000040
H	3.742196	8.249092	-0.000034
H	2.186077	8.281179	-0.891364
H	2.186216	8.281144	0.891539
O	2.756014	6.480564	0.000008
C	-5.510346	6.303321	0.000804
H	-6.079298	6.033430	0.892206
H	-5.273644	7.365141	0.000913
H	-6.079502	6.033657	-0.890536
O	-4.235000	5.626905	0.000569
C	-3.335338	1.111813	0.000237
C	-4.665528	0.723233	0.000311
O	-2.536851	-0.003995	0.000136
C	-4.674398	-0.688928	0.000263
H	-5.512228	1.388393	0.000397
C	-3.333277	-1.100492	0.000146
C	-5.857002	-1.567864	0.000329
C	-2.629973	-2.332568	0.000051
O	-5.812464	-2.786368	0.000147
O	-6.989551	-0.854279	0.000284
C	-2.959223	-3.678666	0.000031
O	-1.264467	-2.199584	-0.000037
C	-8.212995	-1.620630	0.000181
C	-1.741009	-4.393039	-0.000077
H	-3.959059	-4.078331	0.000088
C	-0.713536	-3.437810	-0.000115
H	-8.263875	-2.248355	0.891590
H	-9.014230	-0.884724	0.000163
H	-8.263773	-2.248285	-0.891282
C	-1.571615	-5.856775	-0.000136
O	-0.494239	-6.427703	-0.000234
O	-2.756014	-6.480564	-0.000072
C	-2.704259	-7.923232	-0.000123
H	-3.742196	-8.249092	-0.000062
H	-2.186208	-8.281132	-0.891622
H	-2.186085	-8.281191	0.891281
C	0.705195	-3.444813	-0.000209
C	1.706682	-4.402664	-0.000301
O	1.272506	-2.195543	-0.000208
C	2.934248	-3.704459	-0.000362
H	1.553558	-5.468471	-0.000323
C	2.620258	-2.337119	-0.000295
C	4.286769	-4.289262	-0.000465
C	3.335338	-1.111813	-0.000297
O	5.319760	-3.641481	-0.000426
O	4.235000	-5.626904	-0.000360
C	4.665529	-0.723233	-0.000370
O	2.536851	0.003995	-0.000198
C	5.510346	-6.303320	-0.000303
C	4.674398	0.688928	-0.000308
H	5.512228	-1.388393	-0.000452
C	3.333277	1.100492	-0.000208
H	6.079396	-6.033476	0.891051
H	5.273644	-7.365140	-0.000224
H	6.079405	-6.033610	-0.891692
C	5.857002	1.567865	-0.000344
O	5.812465	2.786368	-0.000358
O	6.989551	0.854279	-0.000548
C	8.212995	1.620631	-0.000703
H	9.014230	0.884724	-0.000863
H	8.263685	2.248362	-0.892117
H	8.263963	2.248278	0.890754
