# Supplementary material for: Precise Synthesis of Ester-Functionalized Cyclo[6]- and Cyclo[7]furans
Source: J Org Chem. 2025 Jul 7;90(28):9733–42. doi: 10.1021/acs.joc.5c00526 (PMC12313054; doi:10.1021/acs.joc.5c00526)
Supplement: Supplementary file 3 [file jo5c00526_si_003.zip › XYZ Coordinates/C6FE_P2S_b.xyz]

78
C6FE_P2S_b -2740.1379869 a.u
C	2.618799	2.314518	-0.000006
C	2.952317	3.676447	0.000024
C	1.748677	4.383113	0.000135
C	0.709144	3.422273	0.000155
O	1.259988	2.183470	0.000071
H	3.955029	4.070965	-0.000024
C	-0.695090	3.427332	0.000243
C	-1.708865	4.396138	0.000343
O	-1.260136	2.184444	0.000224
C	-2.921989	3.705923	0.000386
H	-1.551416	5.462068	0.000379
C	-2.608326	2.325545	0.000304
C	1.573981	5.854990	0.000217
C	-4.284438	4.289593	0.000483
O	0.488737	6.406275	0.000218
O	-5.304091	3.624837	0.000443
C	2.703115	7.922584	-0.000160
H	3.742048	8.243420	-0.000362
H	2.185312	8.277097	-0.892632
H	2.185609	8.277257	0.892421
O	2.751458	6.475795	-0.000036
C	-5.511999	6.300199	0.000311
H	-6.077821	6.028582	0.892585
H	-5.271438	7.360581	0.000237
H	-6.077786	6.028451	-0.891946
O	-4.234193	5.619809	0.000384
C	-3.314008	1.111652	0.000281
C	-4.659853	0.718036	0.000337
O	-2.519875	0.000999	0.000171
C	-4.668482	-0.677613	0.000250
H	-5.504593	1.386945	0.000421
C	-3.316346	-1.096010	0.000155
C	-5.855190	-1.565410	0.000256
C	-2.618799	-2.314518	0.000051
O	-5.789497	-2.780924	0.000237
O	-6.981760	-0.856433	0.000473
C	-2.952317	-3.676447	0.000006
O	-1.259988	-2.183470	-0.000018
C	-8.210302	-1.622271	0.000609
C	-1.748677	-4.383113	-0.000101
H	-3.955029	-4.070965	0.000043
C	-0.709144	-3.422273	-0.000113
H	-8.257942	-2.248020	0.893019
H	-9.007964	-0.883310	0.000786
H	-8.258220	-2.247891	-0.891876
C	-1.573981	-5.854989	-0.000189
O	-0.488737	-6.406275	-0.000306
O	-2.751458	-6.475795	-0.000108
C	-2.703115	-7.922583	-0.000178
H	-3.742048	-8.243420	-0.000098
H	-2.185542	-8.277136	-0.892768
H	-2.185379	-8.277217	0.892285
C	0.695090	-3.427332	-0.000202
C	1.708865	-4.396138	-0.000316
O	1.260136	-2.184444	-0.000172
C	2.921989	-3.705922	-0.000350
H	1.551415	-5.462068	-0.000364
C	2.608326	-2.325545	-0.000260
C	4.284438	-4.289593	-0.000455
C	3.314008	-1.111652	-0.000234
O	5.304091	-3.624836	-0.000546
O	4.234193	-5.619809	-0.000580
C	4.659853	-0.718036	-0.000294
O	2.519875	-0.000999	-0.000118
C	5.512000	-6.300199	-0.000756
C	4.668482	0.677613	-0.000215
H	5.504593	-1.386945	-0.000386
C	3.316346	1.096010	-0.000107
H	6.077877	-6.028605	0.891490
H	5.271438	-7.360581	-0.000842
H	6.077731	-6.028427	-0.893040
C	5.855190	1.565410	-0.000244
O	5.789497	2.780925	-0.000119
O	6.981760	0.856433	-0.000337
C	8.210302	1.622271	-0.000342
H	9.007964	0.883310	-0.000429
H	8.258038	2.248016	-0.892750
H	8.258125	2.247895	0.892146
