# Supplementary material for: Precise Synthesis of Ester-Functionalized Cyclo[6]- and Cyclo[7]furans
Source: J Org Chem. 2025 Jul 7;90(28):9733–42. doi: 10.1021/acs.joc.5c00526 (PMC12313054; doi:10.1021/acs.joc.5c00526)
Supplement: Supplementary file 3 [file jo5c00526_si_003.zip › XYZ Coordinates/C6FE_P2T_b.xyz]

78
C6FE_P2T_b -2740.1018850 a.u
C	2.627982	2.315922	-0.000021
C	2.963122	3.678078	0.000020
C	1.758009	4.389000	0.000131
C	0.722791	3.428299	0.000142
O	1.259155	2.191439	0.000049
H	3.967387	4.069251	-0.000019
C	-0.702477	3.444622	0.000234
C	-1.695931	4.404292	0.000347
O	-1.265234	2.195147	0.000199
C	-2.929953	3.700892	0.000375
H	-1.544016	5.470581	0.000398
C	-2.608805	2.343614	0.000284
C	1.583988	5.858423	0.000225
C	-4.289492	4.281336	0.000471
O	0.499370	6.411272	0.000210
O	-5.312235	3.619628	0.000590
C	2.715693	7.925040	-0.000171
H	3.754868	8.245273	-0.000377
H	2.198351	8.280400	-0.892588
H	2.198650	8.280574	0.892350
O	2.762956	6.478436	-0.000036
C	-5.518522	6.291705	0.000876
H	-6.084740	6.019612	0.892894
H	-5.280204	7.352717	0.001001
H	-6.084916	6.019862	-0.891106
O	-4.240571	5.613632	0.000652
C	-3.325417	1.104691	0.000252
C	-4.665531	0.718576	0.000307
O	-2.525470	0.004380	0.000130
C	-4.674943	-0.682513	0.000217
H	-5.508494	1.389279	0.000403
C	-3.321542	-1.099925	0.000107
C	-5.860349	-1.571066	0.000244
C	-2.627982	-2.315923	0.000000
O	-5.792697	-2.786747	0.000043
O	-6.986361	-0.862448	0.000263
C	-2.963123	-3.678079	-0.000038
O	-1.259155	-2.191439	-0.000072
C	-8.215264	-1.628281	0.000172
C	-1.758009	-4.389000	-0.000140
H	-3.967388	-4.069251	0.000005
C	-0.722791	-3.428299	-0.000157
H	-8.262547	-2.253955	0.892646
H	-9.012695	-0.889169	0.000204
H	-8.262501	-2.253828	-0.892393
C	-1.583988	-5.858423	-0.000215
O	-0.499370	-6.411272	-0.000330
O	-2.762956	-6.478437	-0.000149
C	-2.715693	-7.925041	-0.000220
H	-3.754868	-8.245273	-0.000154
H	-2.198570	-8.280446	-0.892746
H	-2.198431	-8.280529	0.892192
C	0.702476	-3.444622	-0.000240
C	1.695931	-4.404292	-0.000330
O	1.265234	-2.195147	-0.000219
C	2.929953	-3.700892	-0.000369
H	1.544016	-5.470581	-0.000366
C	2.608805	-2.343614	-0.000290
C	4.289492	-4.281336	-0.000455
C	3.325417	-1.104691	-0.000261
O	5.312235	-3.619628	-0.000358
O	4.240572	-5.613633	-0.000283
C	4.665531	-0.718576	-0.000316
O	2.525470	-0.004380	-0.000143
C	5.518523	-6.291705	-0.000121
C	4.674943	0.682513	-0.000219
H	5.508494	-1.389279	-0.000403
C	3.321542	1.099924	-0.000125
H	6.084775	-6.019623	0.891880
H	5.280207	-7.352716	0.000000
H	6.084884	-6.019849	-0.892121
C	5.860348	1.571066	-0.000211
O	5.792696	2.786747	-0.000288
O	6.986361	0.862448	-0.000582
C	8.215263	1.628281	-0.000869
H	9.012695	0.889170	-0.001157
H	8.262270	2.253966	-0.893350
H	8.262777	2.253819	0.891688
