# Supplementary material for: Precise Synthesis of Ester-Functionalized Cyclo[6]- and Cyclo[7]furans
Source: J Org Chem. 2025 Jul 7;90(28):9733–42. doi: 10.1021/acs.joc.5c00526 (PMC12313054; doi:10.1021/acs.joc.5c00526)
Supplement: Supplementary file 3 [file jo5c00526_si_003.zip › XYZ Coordinates/C6FH_0_b.xyz]

42
C6FH_0_b -1373.1381985 a.u
C	3.477093	-0.636963	-0.000006
C	4.445902	-1.614306	-0.000013
C	3.761264	-2.867440	-0.000009
C	2.415361	-2.580498	-0.000004
O	2.242288	-1.224045	0.000000
H	5.514397	-1.458005	-0.000022
C	1.186995	-3.329366	0.000000
C	0.824759	-4.657087	0.000010
O	0.060992	-2.553671	-0.000005
C	-0.602799	-4.690661	0.000022
H	1.494194	-5.504398	0.000015
C	-1.027094	-3.381560	0.000005
C	-2.289403	-2.691777	0.000001
C	-3.620098	-3.042494	-0.000002
O	-2.180733	-1.328580	0.000006
C	-4.363421	-1.823356	-0.000016
H	-4.018695	-4.046102	-0.000003
C	-3.442321	-0.801037	-0.000003
C	-3.477093	0.636963	-0.000001
C	-4.445902	1.614306	-0.000006
O	-2.242289	1.224045	0.000000
C	-3.761264	2.867440	0.000001
H	-5.514397	1.458006	-0.000007
C	-2.415361	2.580498	0.000001
C	-1.186995	3.329366	0.000001
C	-0.824759	4.657087	-0.000007
O	-0.060992	2.553671	0.000008
C	0.602799	4.690661	-0.000001
H	-1.494194	5.504398	-0.000015
C	1.027094	3.381560	0.000003
C	2.289403	2.691776	0.000004
C	3.620097	3.042494	0.000017
O	2.180732	1.328580	-0.000006
C	4.363422	1.823356	0.000005
H	4.018695	4.046102	0.000030
C	3.442321	0.801037	-0.000001
H	-1.231901	-5.568225	0.000037
H	-5.438007	-1.717810	-0.000030
H	-4.206827	3.850976	0.000002
H	1.231901	5.568225	-0.000006
H	5.438007	1.717810	0.000010
H	4.206827	-3.850976	-0.000011
