# Supplementary material for: Precise Synthesis of Ester-Functionalized Cyclo[6]- and Cyclo[7]furans
Source: J Org Chem. 2025 Jul 7;90(28):9733–42. doi: 10.1021/acs.joc.5c00526 (PMC12313054; doi:10.1021/acs.joc.5c00526)
Supplement: Supplementary file 3 [file jo5c00526_si_003.zip › XYZ Coordinates/C6FM_0_b.xyz]

60
C6FM_0_b -1609.1031421 a.u
C	3.530782	-0.083172	0.000002
C	4.689077	0.667763	-0.000007
C	4.266111	2.036478	-0.000001
C	2.888047	2.035841	0.000004
O	2.440411	0.745488	0.000007
C	1.838373	3.014945	0.000005
C	1.765768	4.393382	-0.000005
O	0.575929	2.483053	0.000011
C	0.368741	4.709932	-0.000007
C	-0.318492	3.515535	0.000004
C	-1.691426	3.097010	0.000003
C	-2.920703	3.724935	-0.000007
O	-1.863643	1.738186	0.000006
C	-3.894665	2.674517	-0.000010
C	-3.205466	1.481269	-0.000002
C	-3.530782	0.083172	-0.000001
C	-4.689077	-0.667763	0.000008
O	-2.440411	-0.745488	-0.000007
C	-4.266111	-2.036478	0.000004
C	-2.888047	-2.035842	-0.000004
C	-1.838373	-3.014945	-0.000005
C	-1.765768	-4.393382	0.000005
O	-0.575929	-2.483053	-0.000011
C	-0.368741	-4.709932	0.000004
C	0.318492	-3.515535	-0.000005
C	1.691426	-3.097010	-0.000003
C	2.920703	-3.724935	0.000006
O	1.863644	-1.738186	-0.000005
C	3.894665	-2.674517	0.000010
C	3.205466	-1.481269	0.000001
H	-0.061955	5.700528	-0.000015
H	-4.967749	2.798176	-0.000019
H	-4.909775	-2.903946	0.000007
H	0.061955	-5.700528	0.000011
H	4.967749	-2.798176	0.000019
H	4.909775	2.903946	-0.000004
C	2.917889	5.350450	-0.000014
H	3.553626	5.211597	0.881813
H	3.553646	5.211554	-0.881819
H	2.564945	6.383928	-0.000042
C	-3.171121	5.201635	-0.000016
H	-2.732036	5.682103	0.881721
H	-2.732055	5.682090	-0.881770
H	-4.242218	5.414641	-0.000006
C	-6.093372	-0.146846	0.000019
H	-6.290257	0.473444	0.881823
H	-6.290292	0.473389	-0.881816
H	-6.813016	-0.968285	0.000058
C	-2.917889	-5.350450	0.000014
H	-3.553643	-5.211557	0.881822
H	-3.553628	-5.211594	-0.881810
H	-2.564945	-6.383928	0.000039
C	3.171121	-5.201635	0.000012
H	2.732054	-5.682091	0.881765
H	2.732036	-5.682102	-0.881725
H	4.242218	-5.414642	0.000003
C	6.093372	0.146846	-0.000017
H	6.290290	-0.473392	0.881817
H	6.290259	-0.473441	-0.881822
H	6.813016	0.968285	-0.000051
