# Supplementary material for: Precise Synthesis of Ester-Functionalized Cyclo[6]- and Cyclo[7]furans
Source: J Org Chem. 2025 Jul 7;90(28):9733–42. doi: 10.1021/acs.joc.5c00526 (PMC12313054; doi:10.1021/acs.joc.5c00526)
Supplement: Supplementary file 3 [file jo5c00526_si_003.zip › XYZ Coordinates/C7FE_0_b.xyz]

91
C7FE_0_b -3197.2852312 a.u
C	3.654988	1.841032	-0.111027
C	5.019189	1.719268	-0.090886
C	5.313065	0.335191	0.038668
C	4.083063	-0.324518	0.087445
O	3.078008	0.588605	-0.002281
H	5.720034	2.531321	-0.163273
C	3.716328	-1.701867	0.188017
C	4.459235	-2.838056	0.370746
C	3.555450	-3.934420	0.356344
H	5.526819	-2.873572	0.492694
C	2.283377	-3.392349	0.161548
C	6.673077	-0.215511	0.090408
C	3.956774	-5.335203	0.535942
O	6.982847	-1.386192	0.248389
O	3.230218	-6.315600	0.488284
C	8.962028	0.343902	-0.019646
H	9.547278	1.252894	-0.146632
H	9.188207	-0.128322	0.938596
H	9.169307	-0.361983	-0.826569
O	7.586501	0.764646	-0.061045
C	5.793768	-6.753969	0.955331
H	6.862323	-6.633090	1.124084
H	5.320090	-7.228733	1.817063
H	5.611274	-7.359775	0.065330
O	5.281630	-5.421865	0.770673
C	0.984013	-3.972407	0.031032
C	0.567947	-5.273026	-0.073978
O	-0.112250	-3.130842	-0.025525
C	-0.847086	-5.249969	-0.201430
H	1.207078	-6.137287	-0.054937
C	-1.222955	-3.905248	-0.161697
C	-1.679223	-6.451565	-0.339802
C	-2.487723	-3.241851	-0.204351
O	-2.892192	-6.490149	-0.476764
O	-0.916214	-7.562516	-0.299534
C	-3.766923	-3.713482	-0.337559
C	-1.624706	-8.808113	-0.430607
C	-4.635157	-2.591157	-0.265064
H	-4.042107	-4.744776	-0.466514
C	-3.817686	-1.472671	-0.090413
H	-0.861814	-9.582718	-0.376818
H	-2.346983	-8.923314	0.380210
H	-2.148438	-8.850394	-1.387848
C	-6.096809	-2.672102	-0.378013
O	-6.890909	-1.751367	-0.264334
O	-6.482368	-3.938895	-0.632013
C	-7.901522	-4.143881	-0.753983
H	-8.025116	-5.207527	-0.949656
H	-8.408901	-3.861769	0.170917
H	-8.302870	-3.552293	-1.579409
C	-4.090153	-0.077937	0.058627
C	-5.260459	0.614356	0.222192
O	-3.027079	0.807030	0.050983
C	-4.921580	1.991034	0.317252
H	-6.243300	0.180440	0.261164
C	-3.531459	2.062111	0.200702
C	-5.901753	3.067675	0.505609
C	-2.606567	3.150983	0.178509
O	-5.668016	4.263241	0.592113
O	-7.150342	2.563890	0.577680
C	-2.785906	4.507823	0.235938
C	-8.200201	3.530545	0.762496
C	-1.500903	5.103832	0.125705
H	-3.731027	5.008967	0.343057
C	-0.589073	4.052672	0.008326
H	-9.122953	2.953997	0.794437
H	-8.055784	4.076744	1.696955
H	-8.217823	4.238327	-0.068833
C	-1.260691	6.552034	0.152752
O	-0.188267	7.118351	0.009536
O	-2.413807	7.219024	0.361188
C	-2.304211	8.653439	0.396267
H	-3.316793	9.017731	0.560230
H	-1.647173	8.966071	1.210485
H	-1.908849	9.029214	-0.549711
C	0.832609	4.003771	-0.126578
C	1.769640	4.984863	-0.314671
C	3.038561	4.347014	-0.360572
H	1.564505	6.036680	-0.400894
C	2.798049	2.981591	-0.191960
C	4.308715	5.055005	-0.562909
O	5.425269	4.561015	-0.588991
O	4.093917	6.376008	-0.726280
C	5.272642	7.176133	-0.929648
H	4.914377	8.198541	-1.035657
H	5.944145	7.091047	-0.072774
H	5.798816	6.857877	-1.831993
O	-2.515374	-1.866366	-0.059239
O	-1.259171	2.868663	0.042657
O	1.459964	2.772856	-0.057741
O	2.380003	-2.038207	0.067027
