# Supplementary material for: Precise Synthesis of Ester-Functionalized Cyclo[6]- and Cyclo[7]furans
Source: J Org Chem. 2025 Jul 7;90(28):9733–42. doi: 10.1021/acs.joc.5c00526 (PMC12313054; doi:10.1021/acs.joc.5c00526)
Supplement: Supplementary file 3 [file jo5c00526_si_003.zip › XYZ Coordinates/C7FE_N1_b.xyz]

91
C7FE_N1_b -3197.3885120 a.u
C	3.663950	1.844303	0.000297
C	5.035922	1.711146	0.000338
C	5.329337	0.329019	0.000233
C	4.092936	-0.346823	0.000138
O	3.083428	0.581633	0.000171
H	5.736606	2.526352	0.000421
C	3.728707	-1.713729	0.000003
C	4.478378	-2.870335	-0.000056
C	3.579385	-3.960319	-0.000126
H	5.552475	-2.911412	-0.000066
C	2.280649	-3.413297	-0.000066
C	6.685226	-0.216182	0.000232
C	3.997586	-5.360688	-0.000197
O	7.009023	-1.396303	0.000157
O	3.276088	-6.349032	-0.000004
C	8.976283	0.349856	0.000429
H	9.567914	1.264232	0.000561
H	9.194137	-0.245978	0.889852
H	9.194286	-0.245816	-0.889066
O	7.606005	0.778348	0.000353
C	5.867504	-6.800608	-0.000624
H	6.951351	-6.693888	-0.000278
H	5.537031	-7.342542	0.888571
H	5.537589	-7.342092	-0.890310
O	5.349252	-5.461627	-0.000470
C	0.984239	-3.979582	-0.000143
C	0.547541	-5.286826	-0.000218
O	-0.116800	-3.131355	-0.000218
C	-0.865102	-5.264031	-0.000355
H	1.185295	-6.152030	-0.000160
C	-1.247492	-3.907632	-0.000336
C	-1.697559	-6.465347	-0.000403
C	-2.498891	-3.247934	-0.000367
O	-2.920067	-6.520133	-0.000775
O	-0.931309	-7.583486	-0.000038
C	-3.792359	-3.723992	-0.000635
C	-1.652226	-8.824944	-0.000163
C	-4.657205	-2.606883	-0.000428
H	-4.069037	-4.762688	-0.000880
C	-3.837272	-1.461040	-0.000096
H	-0.891473	-9.604253	0.000197
H	-2.281831	-8.905634	0.889001
H	-2.281184	-8.905829	-0.889769
C	-6.115276	-2.706216	-0.000483
O	-6.920882	-1.785092	0.000215
O	-6.510367	-4.002759	-0.001428
C	-7.930180	-4.214774	-0.001404
H	-8.063818	-5.295649	-0.003131
H	-8.385827	-3.775290	0.888933
H	-8.386334	-3.772327	-0.889998
C	-4.102986	-0.071926	0.000086
C	-5.280607	0.644226	0.000307
O	-3.031026	0.812307	0.000066
C	-4.943920	2.016466	0.000415
H	-6.265794	0.214269	0.000402
C	-3.536429	2.087457	0.000256
C	-5.928581	3.096554	0.000775
C	-2.614316	3.160235	0.000143
O	-5.707995	4.300186	0.001203
O	-7.189997	2.600487	0.000662
C	-2.788085	4.527499	-0.000102
C	-8.238005	3.581755	0.001126
C	-1.505366	5.119828	-0.000141
H	-3.738139	5.030248	-0.000203
C	-0.572442	4.063671	0.000068
H	-9.168162	3.015300	0.001132
H	-8.175353	4.212825	0.890710
H	-8.175672	4.213312	-0.888137
C	-1.276508	6.563389	-0.000545
O	-0.199076	7.143620	-0.000338
O	-2.452293	7.237740	-0.001155
C	-2.342755	8.669126	-0.001709
H	-3.366738	9.040094	-0.002074
H	-1.811463	9.015701	0.887676
H	-1.811105	9.014957	-0.891173
C	0.841190	4.012060	0.000186
C	1.800879	5.001326	0.000311
C	3.064209	4.368899	0.000409
H	1.600899	6.057442	0.000291
C	2.821520	2.980812	0.000321
C	4.335295	5.090251	0.000554
O	5.460390	4.609040	0.000528
O	4.130257	6.430082	0.000668
C	5.318954	7.235220	0.000750
H	4.972204	8.267619	0.000720
H	5.920662	7.034680	0.890244
H	5.920798	7.034667	-0.888647
O	-2.524371	-1.858060	-0.000075
O	-1.254304	2.873550	0.000222
O	1.465936	2.770491	0.000200
O	2.379121	-2.045294	0.000008
