# Supplementary material for: Precise Synthesis of Ester-Functionalized Cyclo[6]- and Cyclo[7]furans
Source: J Org Chem. 2025 Jul 7;90(28):9733–42. doi: 10.1021/acs.joc.5c00526 (PMC12313054; doi:10.1021/acs.joc.5c00526)
Supplement: Supplementary file 3 [file jo5c00526_si_003.zip › XYZ Coordinates/C7FE_N2S_b.xyz]

91
C7FE_N2S_b -3197.4655354 a.u
C	-3.655853	1.871806	-0.000492
C	-5.036640	1.741156	-0.002712
C	-5.339075	0.365995	-0.004981
C	-4.105560	-0.332127	-0.003862
O	-3.082748	0.600716	-0.001167
H	-5.732178	2.560439	-0.002721
C	-3.750482	-1.690087	-0.004225
C	-4.505254	-2.853279	-0.007281
C	-3.615255	-3.944404	-0.004405
H	-5.579285	-2.889617	-0.011026
C	-2.301782	-3.410892	0.000086
C	-6.694894	-0.164679	-0.007805
C	-4.042263	-5.336437	-0.007144
O	-7.037361	-1.341809	-0.010628
O	-3.332803	-6.336101	-0.002437
C	-8.984568	0.411796	-0.010167
H	-9.576950	1.326356	-0.009832
H	-9.205532	-0.183206	-0.900046
H	-9.208508	-0.185740	0.877276
O	-7.616789	0.837981	-0.007261
C	-5.916297	-6.772965	-0.022422
H	-7.000993	-6.669341	-0.023994
H	-5.585768	-7.314039	-0.912843
H	-5.588671	-7.321603	0.864298
O	-5.400872	-5.436105	-0.016124
C	-1.016979	-3.976583	0.003614
C	-0.577123	-5.291390	0.006809
O	0.091788	-3.130518	0.003843
C	0.830729	-5.275468	0.008687
H	-1.217928	-6.153999	0.007508
C	1.231860	-3.915404	0.006564
C	1.650038	-6.479386	0.011931
C	2.475743	-3.264794	0.005577
O	2.873788	-6.552808	0.012993
O	0.876521	-7.600978	0.013509
C	3.775514	-3.747580	0.006091
C	1.595140	-8.840161	0.016830
C	4.646282	-2.641561	0.002122
H	4.044007	-4.788202	0.008674
C	3.839572	-1.476320	-0.000489
H	0.834822	-9.620630	0.019178
H	2.225774	-8.927513	-0.871624
H	2.226183	-8.922467	0.905457
C	6.097862	-2.756412	0.001381
O	6.921100	-1.848034	-0.002681
O	6.487132	-4.061838	0.005962
C	7.902911	-4.278928	0.004992
H	8.034177	-5.360649	0.010674
H	8.362770	-3.845715	-0.886874
H	8.365552	-3.835974	0.890583
C	4.112308	-0.099829	-0.004889
C	5.298378	0.618619	-0.011584
O	3.042906	0.794214	-0.002661
C	4.971614	1.988401	-0.013379
H	6.280823	0.183062	-0.015291
C	3.556805	2.079399	-0.007379
C	5.961301	3.056525	-0.022334
C	2.644943	3.146653	-0.003931
O	5.757094	4.265237	-0.026117
O	7.228029	2.555351	-0.026476
C	2.818855	4.522129	-0.001179
C	8.273281	3.535096	-0.035900
C	1.543172	5.118165	0.002568
H	3.770523	5.021329	-0.001556
C	0.592151	4.066543	0.001912
H	9.205104	2.970345	-0.037600
H	8.209605	4.164575	-0.927196
H	8.217856	4.172874	0.850023
C	1.326555	6.558238	0.006715
O	0.255896	7.155482	0.009727
O	2.510136	7.232765	0.007228
C	2.402011	8.661100	0.011382
H	3.426290	9.032949	0.011694
H	1.870414	9.014319	-0.875831
H	1.871670	9.009239	0.901344
C	-0.810686	4.018945	0.003440
C	-1.774440	5.015721	0.005796
C	-3.037495	4.394365	0.004448
H	-1.568072	6.070315	0.007810
C	-2.813314	2.994537	0.001635
C	-4.296563	5.125918	0.005506
O	-5.431593	4.662878	0.002667
O	-4.084127	6.471630	0.010284
C	-5.268551	7.277556	0.011516
H	-4.921168	8.310307	0.013599
H	-5.873582	7.082606	-0.877562
H	-5.873970	7.079274	0.899619
O	2.511610	-1.869817	0.002063
O	1.278847	2.864660	-0.001918
O	-1.445356	2.776549	0.001264
O	-2.398084	-2.029946	-0.000127
