# Supplementary material for: Precise Synthesis of Ester-Functionalized Cyclo[6]- and Cyclo[7]furans
Source: J Org Chem. 2025 Jul 7;90(28):9733–42. doi: 10.1021/acs.joc.5c00526 (PMC12313054; doi:10.1021/acs.joc.5c00526)
Supplement: Supplementary file 3 [file jo5c00526_si_003.zip › XYZ Coordinates/C7FE_N2T_b.xyz]

91
C7FE_N2T_b -3197.4551178 a.u
C	2.567179	-3.174238	0.003448
C	2.734651	-4.553431	-0.015272
C	1.453889	-5.139362	-0.020166
C	0.512912	-4.085965	-0.004202
O	1.200138	-2.886152	0.008930
H	3.685150	-5.055275	-0.023596
C	-0.902054	-4.037693	0.000644
C	-1.872376	-5.014633	0.001842
C	-3.138116	-4.359850	0.009490
H	-1.688189	-6.072822	-0.001785
C	-2.875297	-2.979366	0.012439
C	1.223083	-6.580091	-0.042008
C	-4.415382	-5.052714	0.014036
O	0.146771	-7.164647	-0.032985
O	-5.538917	-4.559412	0.023485
C	2.280092	-8.690679	-0.101173
H	3.301453	-9.069272	-0.126027
H	1.761766	-9.053749	0.789731
H	1.731377	-9.019142	-0.987331
O	2.398865	-7.262686	-0.075941
C	-5.440010	-7.180476	0.011469
H	-5.118120	-8.221458	0.006066
H	-6.034898	-6.972095	0.904377
H	-6.045615	-6.966276	-0.872836
O	-4.236186	-6.403896	0.006801
C	-3.696731	-1.821998	0.017483
C	-5.060473	-1.662913	0.022076
O	-3.082953	-0.569555	0.015044
C	-5.340621	-0.272459	0.021771
H	-5.772762	-2.468147	0.024575
C	-4.077783	0.386447	0.017049
C	-6.674420	0.281596	0.023844
C	-3.688492	1.733586	0.013317
O	-7.005769	1.467433	0.022315
O	-7.620364	-0.710409	0.027535
C	-4.431244	2.904958	0.012397
C	-8.976925	-0.258741	0.028619
C	-3.535808	3.987065	0.004841
H	-5.505920	2.945424	0.016079
C	-2.221889	3.438071	0.001935
H	-9.588167	-1.161448	0.030797
H	-9.190635	0.343381	0.916103
H	-9.192868	0.340648	-0.860176
C	-3.955345	5.379139	0.001090
O	-3.242285	6.377606	-0.009601
O	-5.315607	5.486174	0.010814
C	-5.823323	6.825044	0.007747
H	-6.908714	6.727687	0.013666
H	-5.487548	7.372724	0.892296
H	-5.496381	7.365373	-0.884537
C	-0.934094	4.003677	-0.003839
C	-0.486633	5.314169	-0.012801
O	0.171599	3.152503	0.000666
C	0.930757	5.279083	-0.013083
H	-1.118286	6.183020	-0.017875
C	1.308026	3.926337	-0.004419
C	1.775194	6.468283	-0.021679
C	2.560667	3.254024	0.000491
O	2.999240	6.516201	-0.017526
O	1.021398	7.599866	-0.035731
C	3.856165	3.705272	0.001730
C	1.759587	8.828608	-0.045344
C	4.712306	2.566098	0.010464
H	4.151472	4.738333	-0.002474
C	3.864263	1.434790	0.013494
H	1.011351	9.620337	-0.058341
H	2.386283	8.912253	0.846048
H	2.396135	8.892221	-0.931372
C	6.157684	2.636124	0.015117
O	6.961640	1.705620	0.029061
O	6.584489	3.935516	0.001895
C	8.004559	4.110804	0.008801
H	8.168536	5.188156	-0.012530
H	8.448290	3.678948	0.909921
H	8.461979	3.641136	-0.866062
C	4.091890	0.042999	0.018626
C	5.258753	-0.692522	0.027191
C	4.916746	-2.059778	0.025645
H	6.246457	-0.267244	0.034387
C	3.488715	-2.119689	0.015149
C	5.889326	-3.131495	0.039396
O	5.680937	-4.343699	0.043972
O	7.167986	-2.640958	0.048335
C	8.199175	-3.631840	0.063575
H	9.138880	-3.079429	0.066593
H	8.127875	-4.259799	0.955893
H	8.141272	-4.273191	-0.820113
O	-2.328197	2.054124	0.007500
O	2.559594	1.860625	0.007255
O	2.996315	-0.823329	0.012521
O	-1.518181	-2.787636	0.007192
