# Supplementary material for: Precise Synthesis of Ester-Functionalized Cyclo[6]- and Cyclo[7]furans
Source: J Org Chem. 2025 Jul 7;90(28):9733–42. doi: 10.1021/acs.joc.5c00526 (PMC12313054; doi:10.1021/acs.joc.5c00526)
Supplement: Supplementary file 3 [file jo5c00526_si_003.zip › XYZ Coordinates/C7FE_P1_b.xyz]

91
C7FE_P1_b -3197.1045446 a.u
C	3.640723	1.833000	-0.026768
C	5.017405	1.705462	-0.041959
C	5.306422	0.329897	-0.026609
C	4.067456	-0.336593	-0.002821
O	3.063686	0.582759	-0.004219
H	5.716749	2.522720	-0.061445
C	3.703250	-1.703929	0.018764
C	4.462214	-2.859388	0.045572
C	3.566931	-3.943070	0.057262
H	5.537376	-2.896607	0.054829
C	2.273148	-3.390404	0.035536
C	6.675039	-0.224484	-0.038399
C	3.986635	-5.358556	0.089293
O	6.974227	-1.405983	-0.013501
O	3.248728	-6.328861	0.100488
C	8.960706	0.351005	-0.095928
H	9.537450	1.273050	-0.126648
H	9.193011	-0.220903	0.804240
H	9.161741	-0.260444	-0.977476
O	7.579083	0.765345	-0.081045
C	5.862012	-6.786534	0.136820
H	6.942842	-6.662550	0.148800
H	5.522554	-7.308843	1.033080
H	5.546030	-7.340550	-0.748953
O	5.324695	-5.448239	0.105771
C	0.976869	-3.958034	0.025863
C	0.546190	-5.271920	0.025093
O	-0.113495	-3.117012	0.005970
C	-0.859090	-5.247347	0.002452
H	1.187142	-6.135877	0.039199
C	-1.233102	-3.890986	-0.008441
C	-1.704348	-6.458173	-0.005170
C	-2.485001	-3.231412	-0.025913
O	-2.922687	-6.486488	-0.035162
O	-0.940617	-7.560285	0.025617
C	-3.780491	-3.713838	-0.054147
C	-1.651544	-8.815408	0.020239
C	-4.637674	-2.599732	-0.054252
H	-4.056119	-4.753616	-0.071730
C	-3.810762	-1.461678	-0.025644
H	-0.880765	-9.582798	0.048500
H	-2.299767	-8.885785	0.895588
H	-2.253116	-8.904654	-0.886172
C	-6.111050	-2.693809	-0.084281
O	-6.893297	-1.758887	-0.073733
O	-6.495719	-3.977989	-0.126422
C	-7.919937	-4.204014	-0.160317
H	-8.039266	-5.284991	-0.191150
H	-8.389573	-3.788269	0.732945
H	-8.354162	-3.741487	-1.048525
C	-4.075817	-0.071689	-0.008063
C	-5.261013	0.640285	0.006338
O	-3.013298	0.804438	0.002818
C	-4.924437	2.004926	0.026993
H	-6.246006	0.207581	0.002145
C	-3.518773	2.068080	0.023186
C	-5.916883	3.098221	0.048413
C	-2.597337	3.142100	0.030749
O	-5.673199	4.292488	0.069054
O	-7.161514	2.598608	0.042508
C	-2.779702	4.512601	0.048760
C	-8.226557	3.571212	0.062081
C	-1.502887	5.100599	0.040501
H	-3.732209	5.012492	0.065318
C	-0.577190	4.041220	0.017804
H	-9.146677	2.990624	0.054727
H	-8.162368	4.183119	0.963631
H	-8.167317	4.213462	-0.818481
C	-1.266705	6.558143	0.055986
O	-0.180914	7.112263	0.045576
O	-2.433112	7.219639	0.083804
C	-2.336304	8.658768	0.099731
H	-3.363697	9.016253	0.118981
H	-1.794600	8.990788	0.987266
H	-1.820450	9.012204	-0.794899
C	0.836988	3.990207	-0.001373
C	1.795002	4.987044	-0.020229
C	3.050494	4.354964	-0.036472
H	1.592293	6.043621	-0.021073
C	2.798973	2.970598	-0.025607
C	4.337334	5.079003	-0.059601
O	5.447392	4.575375	-0.076194
O	4.127592	6.403638	-0.060481
C	5.313368	7.224737	-0.082763
H	4.952775	8.251238	-0.080696
H	5.925262	7.027714	0.799367
H	5.896337	7.021086	-0.982779
O	-2.507645	-1.854540	-0.010522
O	-1.249947	2.857977	0.013180
O	1.454521	2.759257	-0.005547
O	2.365955	-2.032551	0.014322
