# Supplementary material for: Precise Synthesis of Ester-Functionalized Cyclo[6]- and Cyclo[7]furans
Source: J Org Chem. 2025 Jul 7;90(28):9733–42. doi: 10.1021/acs.joc.5c00526 (PMC12313054; doi:10.1021/acs.joc.5c00526)
Supplement: Supplementary file 3 [file jo5c00526_si_003.zip › XYZ Coordinates/C7FE_P2S_b.xyz]

91
C7FE_P2S_b -3196.9012638 a.u
C	2.576990	-3.131516	-0.033890
C	2.756452	-4.516952	-0.052264
C	1.490442	-5.094317	-0.042567
C	0.559553	-4.024993	-0.019384
O	1.237401	-2.843748	-0.016180
H	3.710034	-5.016682	-0.069254
C	-0.841116	-3.966870	0.000483
C	-1.812822	-4.970402	0.020077
C	-3.053088	-4.340046	0.038693
H	-1.609542	-6.027707	0.019795
C	-2.796811	-2.945481	0.028022
C	1.245375	-6.558845	-0.055762
C	-4.350590	-5.062150	0.062799
O	0.152382	-7.093936	-0.039252
O	-5.450751	-4.541963	0.079945
C	2.307752	-8.662288	-0.100645
H	3.335359	-9.017383	-0.123410
H	1.795444	-9.009915	0.797809
H	1.762205	-8.992134	-0.986150
O	2.404309	-7.219526	-0.087955
C	-5.331374	-7.204860	0.085736
H	-4.967875	-8.229798	0.082266
H	-5.910506	-6.999756	0.987383
H	-5.941308	-7.004676	-0.796510
O	-4.143646	-6.380380	0.062991
C	-3.624993	-1.814458	0.029909
C	-5.015475	-1.680763	0.048159
O	-3.046281	-0.572579	0.004243
C	-5.296761	-0.318256	0.030214
H	-5.715012	-2.498847	0.070939
C	-4.047160	0.351229	0.001745
C	-6.670735	0.245016	0.043098
C	-3.679864	1.703917	-0.022196
O	-6.951810	1.428439	0.003324
O	-7.570480	-0.738660	0.104090
C	-4.442692	2.873951	-0.052321
C	-8.956271	-0.326054	0.121495
C	-3.552632	3.943380	-0.067904
H	-5.518729	2.911165	-0.062377
C	-2.249817	3.384227	-0.044067
H	-9.528859	-1.249566	0.165805
H	-9.149776	0.294365	0.997949
H	-9.190463	0.234386	-0.784862
C	-3.967820	5.368722	-0.107984
O	-3.215646	6.325304	-0.128774
O	-5.299029	5.459986	-0.120354
C	-5.839210	6.800682	-0.160490
H	-6.919163	6.673438	-0.171014
H	-5.521360	7.357400	0.722366
H	-5.498646	7.313458	-1.061281
C	-0.962813	3.939755	-0.032613
C	-0.522922	5.265666	-0.030208
O	0.118814	3.098636	-0.008156
C	0.867816	5.236196	-0.000584
H	-1.164487	6.130151	-0.047784
C	1.242157	3.868683	0.011666
C	1.723592	6.449750	0.013494
C	2.478944	3.209105	0.030542
O	2.939636	6.458597	0.060719
O	0.965907	7.547334	-0.032368
C	3.789677	3.691743	0.059228
C	1.676762	8.806575	-0.021264
C	4.633987	2.585752	0.057768
H	4.065369	4.732382	0.078272
C	3.798464	1.440526	0.028555
H	0.904374	9.570832	-0.066783
H	2.260776	8.897613	0.895917
H	2.338331	8.869414	-0.886593
C	6.116122	2.673331	0.086861
O	6.882454	1.728041	0.067402
O	6.500469	3.950223	0.138179
C	7.927885	4.178229	0.173035
H	8.044022	5.258737	0.212862
H	8.358971	3.707510	1.057946
H	8.393475	3.769184	-0.724896
C	4.054156	0.062298	0.010146
C	5.249265	-0.660988	-0.006125
C	4.911447	-2.010533	-0.029659
H	6.234774	-0.227355	-0.001685
C	3.494802	-2.071965	-0.025490
C	5.904242	-3.114667	-0.054423
O	5.641936	-4.302969	-0.072737
O	7.143328	-2.619444	-0.053840
C	8.211972	-3.593323	-0.075349
H	9.129908	-3.010139	-0.074528
H	8.154352	-4.230098	0.808781
H	8.140567	-4.206137	-0.975185
O	-2.348015	2.025929	-0.019797
O	2.496110	1.838976	0.014977
O	2.993743	-0.805679	-0.002374
O	-1.450661	-2.739480	0.006543
