# Supplementary material for: Precise Synthesis of Ester-Functionalized Cyclo[6]- and Cyclo[7]furans
Source: J Org Chem. 2025 Jul 7;90(28):9733–42. doi: 10.1021/acs.joc.5c00526 (PMC12313054; doi:10.1021/acs.joc.5c00526)
Supplement: Supplementary file 3 [file jo5c00526_si_003.zip › XYZ Coordinates/C7FE_P2T_b.xyz]

91
C7FE_P2T_b -3196.8715768 a.u
C	-3.767603	1.512258	0.018858
C	-5.144524	1.266086	-0.008593
C	-5.313776	-0.112387	-0.055810
C	-4.008166	-0.679558	-0.050343
O	-3.086718	0.323638	-0.007551
H	-5.906717	2.026880	0.004458
C	-3.536869	-1.997395	-0.065734
C	-4.201764	-3.220396	-0.103354
C	-3.224775	-4.222414	-0.078980
H	-5.270877	-3.343333	-0.142669
C	-1.981989	-3.559588	-0.028649
C	-6.636109	-0.786255	-0.104921
C	-3.522428	-5.673297	-0.109597
O	-6.815982	-1.988420	-0.164518
O	-2.697775	-6.568570	-0.087645
C	-8.961702	-0.402409	-0.123476
H	-9.608044	0.471555	-0.093371
H	-9.111606	-0.966305	-1.045422
H	-9.140323	-1.048908	0.737063
O	-7.613823	0.120525	-0.077366
C	-5.272578	-7.250472	-0.202871
H	-6.358823	-7.210780	-0.240950
H	-4.870448	-7.744349	-1.088882
H	-4.933685	-7.771660	0.693795
O	-4.842724	-5.870952	-0.166613
C	-0.635429	-4.024329	0.016482
C	-0.103704	-5.293968	0.071668
O	0.373190	-3.092575	0.011124
C	1.301316	-5.147213	0.100261
H	-0.667949	-6.210265	0.086184
C	1.550577	-3.770476	0.058120
C	2.251473	-6.281650	0.169067
C	2.745956	-2.997615	0.041440
O	3.465888	-6.193196	0.196189
O	1.585099	-7.439309	0.200634
C	4.085218	-3.372715	0.039916
C	2.398154	-8.632051	0.270851
C	4.837828	-2.197551	0.004446
H	4.445195	-4.387010	0.061988
C	3.908918	-1.125823	-0.011122
H	1.692550	-9.459617	0.280754
H	3.053504	-8.689678	-0.599640
H	2.998624	-8.621973	1.181885
C	6.322241	-2.162922	-0.014114
O	7.006706	-1.157706	-0.065995
O	6.810353	-3.403227	0.031915
C	8.252363	-3.514697	0.017990
H	8.456556	-4.582094	0.056466
H	8.651507	-3.073942	-0.896803
H	8.673553	-3.005624	0.886290
C	4.049923	0.265262	-0.035923
C	5.184066	1.084710	-0.069749
O	2.920368	1.051810	-0.021162
C	4.740245	2.403066	-0.072540
H	6.200513	0.728842	-0.088578
C	3.322006	2.347946	-0.040426
C	5.639598	3.582369	-0.098367
C	2.320902	3.342362	-0.022186
O	5.283340	4.746057	-0.084805
O	6.914044	3.186958	-0.136683
C	2.391701	4.723420	-0.027887
C	7.901382	4.243051	-0.163712
C	1.066621	5.203015	0.003507
H	3.298779	5.302602	-0.051251
C	0.243001	4.070482	0.026727
H	8.862499	3.734898	-0.191057
H	7.762403	4.861139	-1.051968
H	7.812682	4.860239	0.731571
C	0.704787	6.638591	0.002670
O	-0.426229	7.088675	0.038129
O	1.808226	7.392010	-0.043813
C	1.594737	8.821269	-0.049434
H	2.589723	9.259284	-0.081669
H	1.014727	9.109516	-0.927653
H	1.065433	9.124401	0.855308
C	-1.177085	3.897451	0.057944
C	-2.211543	4.811176	0.108387
C	-3.407892	4.071550	0.106039
H	-2.099214	5.881059	0.138593
C	-3.034712	2.715066	0.054624
C	-4.759115	4.681873	0.154120
O	-5.814373	4.074813	0.131917
O	-4.659816	6.011019	0.225228
C	-5.909853	6.735545	0.278153
H	-5.630233	7.785846	0.315057
H	-6.503653	6.521338	-0.611750
H	-6.468676	6.450153	1.170912
O	2.641473	-1.635910	0.011745
O	1.000181	2.947569	0.010460
O	-1.673276	2.623470	0.029743
O	-2.175325	-2.220038	-0.024174
