# Supplementary material for: Precise Synthesis of Ester-Functionalized Cyclo[6]- and Cyclo[7]furans
Source: J Org Chem. 2025 Jul 7;90(28):9733–42. doi: 10.1021/acs.joc.5c00526 (PMC12313054; doi:10.1021/acs.joc.5c00526)
Supplement: Supplementary file 3 [file jo5c00526_si_003.zip › XYZ Coordinates/C7FH_0_b.xyz]

49
C7FH_0_b -1602.0069109 a.u
C	2.768924	-3.018166	0.005991
C	4.097949	-3.378456	0.001715
C	4.845966	-2.171406	-0.006794
C	3.931946	-1.141519	-0.007552
O	2.659420	-1.651667	0.000482
H	4.485228	-4.386333	0.004307
C	4.083668	0.281935	-0.015690
C	5.193793	1.096424	-0.039218
C	4.716453	2.433900	-0.035709
H	6.222942	0.770376	-0.058805
C	3.341673	2.361180	-0.009194
C	2.323689	3.367161	0.009418
C	2.380766	4.742619	0.035914
O	1.015478	2.957732	-0.002656
C	1.038035	5.204779	0.039314
H	3.278526	5.342266	0.053986
C	0.236194	4.085513	0.015822
C	-1.185470	3.918290	0.007554
C	-2.225208	4.821097	0.006443
C	-3.424063	4.060014	-0.002148
H	-2.134821	5.897071	0.010837
C	-3.049303	2.734993	-0.006114
C	-3.803663	1.518583	-0.013463
C	-5.157219	1.265889	-0.024495
O	-3.111346	0.335228	-0.006746
C	-5.306714	-0.146249	-0.024330
H	-5.943665	2.005746	-0.031964
C	-4.036097	-0.676798	-0.013272
C	-3.555206	-2.024924	-0.006481
C	-4.202850	-3.240110	-0.004090
C	-3.193049	-4.238432	0.004073
H	-5.271826	-3.392214	-0.007725
C	-1.985295	-3.577016	0.006274
C	-0.631831	-4.042837	0.013095
C	-0.087217	-5.307491	0.024451
C	1.323198	-5.142374	0.024757
H	-0.636007	-6.237364	0.031856
C	1.560937	-3.786079	0.013466
O	-1.681778	2.640358	-0.000341
O	-2.198768	-2.222875	-0.000156
O	0.369981	-3.107046	0.006458
O	2.947331	1.048546	0.002885
H	-3.332974	-5.309060	0.007843
H	-6.230439	-0.705301	-0.031585
H	-4.436071	4.436352	-0.005048
H	0.700339	6.230164	0.058798
H	5.305988	3.338369	-0.053753
H	5.920885	-2.069271	-0.011374
H	2.071612	-5.920670	0.032519
