# Supplementary material for: Precise Synthesis of Ester-Functionalized Cyclo[6]- and Cyclo[7]furans
Source: J Org Chem. 2025 Jul 7;90(28):9733–42. doi: 10.1021/acs.joc.5c00526 (PMC12313054; doi:10.1021/acs.joc.5c00526)
Supplement: Supplementary file 3 [file jo5c00526_si_003.zip › XYZ Coordinates/C7FM_0_b.xyz]

70
C7FM_0_b -1877.3018755 a.u
C	2.659893	-3.110972	0.001157
C	3.979396	-3.511137	0.004324
C	4.778243	-2.332516	0.004534
C	3.888425	-1.274825	0.001712
O	2.596496	-1.742508	-0.000448
H	4.342915	-4.527107	0.006679
C	4.088394	0.139778	0.001041
C	5.224202	0.921513	0.003092
C	4.801489	2.281044	0.001626
H	6.245057	0.572055	0.005698
C	3.419782	2.245593	-0.001439
C	2.439487	3.284977	-0.004002
C	2.537057	4.660445	-0.008118
O	1.119109	2.919991	-0.001309
C	1.210637	5.178107	-0.007868
H	3.446923	5.240480	-0.011572
C	0.376466	4.076045	-0.003634
C	-1.047382	3.957060	-0.001624
C	-2.062486	4.890308	-0.001381
C	-3.293813	4.175304	0.001477
H	-1.949158	5.963399	-0.002887
C	-2.951384	2.836250	0.002420
C	-3.745317	1.648501	0.004280
C	-5.107742	1.436393	0.007869
O	-3.094282	0.443012	0.001982
C	-5.315982	0.027913	0.007660
H	-5.876068	2.194029	0.010491
C	-4.055402	-0.538986	0.004009
C	-3.622328	-1.900482	0.001391
C	-4.306906	-3.097472	-0.001982
C	-3.336443	-4.139237	-0.003535
H	-5.378338	-3.225464	-0.003759
C	-2.106860	-3.508064	-0.001157
C	-0.772678	-4.018585	-0.001414
C	-0.263709	-5.300067	-0.003385
C	1.155880	-5.190734	-0.003057
H	-0.832014	-6.217334	-0.004989
C	1.428897	-3.835848	-0.000714
O	-1.584583	2.696668	0.000684
O	-2.274076	-2.144339	0.001913
O	0.258280	-3.116220	0.000248
O	2.979079	0.943928	-0.001788
C	-3.595140	-5.613489	-0.007374
H	-3.157606	-6.095562	-0.889098
H	-3.162961	-6.099314	0.874954
H	-4.668036	-5.816929	-0.011039
C	-6.629378	-0.689975	0.010962
H	-6.741454	-1.326314	-0.874384
H	-6.730880	-1.337097	0.889693
H	-7.457932	0.021279	0.020167
C	-4.673968	4.754683	0.002843
H	-5.243572	4.437175	-0.878109
H	-5.241137	4.438902	0.885969
H	-4.634496	5.845977	0.001759
C	0.804402	6.618745	-0.011616
H	0.201930	6.863799	-0.893807
H	0.203604	6.868803	0.870301
H	1.682864	7.267426	-0.014260
C	5.674519	3.496901	0.003336
H	5.500450	4.117734	-0.883003
H	5.485706	4.125526	0.881070
H	6.729351	3.214416	0.013265
C	6.273085	-2.255620	0.007566
H	6.649633	-1.724278	-0.874016
H	6.646001	-1.723240	0.890069
H	6.711042	-3.255973	0.009059
C	2.147332	-6.312138	-0.004904
H	2.801278	-6.268427	-0.883379
H	2.792386	-6.279516	0.880660
H	1.637591	-7.277866	-0.013437
