# Supplementary material for: Precise Synthesis of Ester-Functionalized Cyclo[6]- and Cyclo[7]furans
Source: J Org Chem. 2025 Jul 7;90(28):9733–42. doi: 10.1021/acs.joc.5c00526 (PMC12313054; doi:10.1021/acs.joc.5c00526)
Supplement: Supplementary file 3 [file jo5c00526_si_003.zip › XYZ Coordinates/Furan-Dimer-Syn_0_b.xyz]

16
Furan-Dimer-Syn_0_b   -458.8981442 a.u 
C	  -0.405074	  -1.425922	  -0.000072
C	  -1.668398	  -1.935786	   0.000164
C	  -2.556981	  -0.814450	   0.000119
C	  -1.765658	   0.306454	  -0.000005
O	  -0.444438	  -0.059326	  -0.000078
H	   0.579022	  -1.866511	  -0.000165
H	  -1.939206	  -2.981312	   0.000286
H	  -3.636714	  -0.833770	   0.000210
C	  -2.069958	   1.713192	  -0.000071
C	  -3.253736	   2.406933	  -0.000125
O	  -1.018037	   2.592269	  -0.000084
C	  -2.907974	   3.795230	  -0.000213
H	  -4.244905	   1.978362	  -0.000141
C	  -1.546873	   3.852980	  -0.000073
H	  -3.586641	   4.635396	  -0.000300
H	  -0.832819	   4.660888	  -0.000041
