# Supplementary material for: Precise Synthesis of Ester-Functionalized Cyclo[6]- and Cyclo[7]furans
Source: J Org Chem. 2025 Jul 7;90(28):9733–42. doi: 10.1021/acs.joc.5c00526 (PMC12313054; doi:10.1021/acs.joc.5c00526)
Supplement: Supplementary file 3 [file jo5c00526_si_003.zip › XYZ Coordinates/Furan-Ester-Dimer-Syn_0_b.xyz]

28
FFME2_0_b -914.6926571 a.u
C	1.421692	-0.267562	0.754291
C	2.674339	0.088034	1.127488
C	2.700305	1.526041	1.155567
C	1.428742	1.943132	0.787877
C	0.780483	3.214409	0.616106
C	1.166860	4.521765	0.753884
C	0.019024	5.312669	0.426152
H	2.144831	4.858065	1.050483
C	-0.984212	4.433171	0.112244
C	3.850981	2.359877	1.504380
C	-0.126191	6.774603	0.409083
O	3.876374	3.581395	1.528714
O	-1.151245	7.364389	0.112884
O	4.924814	1.599949	1.808329
O	1.018442	7.389711	0.763205
C	6.114939	2.324510	2.166306
H	6.865623	1.565222	2.379027
H	6.437689	2.961628	1.340131
H	5.935298	2.943662	3.047781
C	0.971083	8.828495	0.776338
H	0.729500	9.211237	-0.217454
H	0.221041	9.178725	1.488576
H	1.965887	9.150695	1.079002
H	3.498774	-0.566780	1.360421
O	-0.544990	3.162546	0.220807
O	0.654451	0.849699	0.544745
H	0.924968	-1.210679	0.594826
H	-2.009895	4.569888	-0.190513
