# Supplementary material for: Precise Synthesis of Ester-Functionalized Cyclo[6]- and Cyclo[7]furans
Source: J Org Chem. 2025 Jul 7;90(28):9733–42. doi: 10.1021/acs.joc.5c00526 (PMC12313054; doi:10.1021/acs.joc.5c00526)
Supplement: Supplementary file 3 [file jo5c00526_si_003.zip › XYZ Coordinates/Furan-Ester_0_b.xyz]

15
FME1_0_b   -457.9376943 a.u 
C	  -0.571916	   0.784728	  -0.034696
C	   0.768201	   0.579928	   0.005464
C	   1.370494	   1.886928	  -0.007079
C	   0.338562	   2.785175	  -0.054138
H	  -1.429805	   0.132127	  -0.043248
H	   1.288382	  -0.364790	   0.040057
H	   0.299834	   3.862074	  -0.078745
C	   2.809317	   2.168834	   0.025242
O	   3.678101	   1.314985	   0.066364
O	   3.063726	   3.494661	   0.004146
C	   4.455605	   3.858726	   0.033921
H	   4.976785	   3.449772	  -0.834310
H	   4.473778	   4.947122	   0.012071
H	   4.929138	   3.486244	   0.944815
O	  -0.846718	   2.131524	  -0.071436
