# Supplementary material for: Precise Synthesis of Ester-Functionalized Cyclo[6]- and Cyclo[7]furans
Source: J Org Chem. 2025 Jul 7;90(28):9733–42. doi: 10.1021/acs.joc.5c00526 (PMC12313054; doi:10.1021/acs.joc.5c00526)
Supplement: Supplementary file 3 [file jo5c00526_si_003.zip › XYZ Coordinates/Furan-Methyl-Dimer-Syn_0_b.xyz]

22
Furan-Methyl-Dimer-Syn_0_b -537.5522344 a.u
C	-0.393687	-1.439023	-0.000266
C	-1.657427	-1.945967	0.000215
C	-2.557600	-0.829446	0.000205
C	-1.755715	0.290332	0.000009
O	-0.431674	-0.074112	-0.000145
H	0.589327	-1.882249	-0.000512
H	-1.933534	-2.990878	0.000399
C	-2.062240	1.693911	-0.000039
C	-3.245475	2.390766	-0.000180
O	-1.010124	2.572421	-0.000010
C	-2.907124	3.786953	-0.000189
H	-4.239182	1.969603	-0.000285
C	-1.544345	3.834677	0.000049
H	-0.833889	4.646335	0.000159
C	-4.054474	-0.871311	0.000459
H	-4.471615	-0.371118	0.882190
H	-4.471920	-0.371233	-0.881195
H	-4.412223	-1.903276	0.000591
C	-3.857090	4.944822	-0.000331
H	-4.507029	4.924590	-0.881828
H	-4.507237	4.924624	0.881013
H	-3.318983	5.896196	-0.000285
