# Supplementary material for: Precise Synthesis of Ester-Functionalized Cyclo[6]- and Cyclo[7]furans
Source: J Org Chem. 2025 Jul 7;90(28):9733–42. doi: 10.1021/acs.joc.5c00526 (PMC12313054; doi:10.1021/acs.joc.5c00526)
Supplement: Supplementary file 3 [file jo5c00526_si_003.zip › XYZ Coordinates/Furan-Methyl_0_b.xyz]

12
Furan-Methyl_0_b   -269.3673305 a.u 
C	  -0.390532	  -1.413958	   0.076534
C	  -1.616854	  -1.987523	   0.202943
C	  -2.587154	  -0.943028	  -0.015430
C	  -1.858099	   0.182667	  -0.257171
O	  -0.514928	  -0.083135	  -0.205684
H	   0.618557	  -1.787818	   0.152699
H	  -1.821982	  -3.025536	   0.423909
C	  -4.079256	  -1.071444	   0.017380
H	  -4.427139	  -1.423601	   0.994741
H	  -4.562259	  -0.111913	  -0.185284
H	  -4.433482	  -1.790941	  -0.729011
H	  -2.130006	   1.204176	  -0.473713
