# Supplementary material for: Precise Synthesis of Ester-Functionalized Cyclo[6]- and Cyclo[7]furans
Source: J Org Chem. 2025 Jul 7;90(28):9733–42. doi: 10.1021/acs.joc.5c00526 (PMC12313054; doi:10.1021/acs.joc.5c00526)
Supplement: Supplementary file 3 [file jo5c00526_si_003.zip › XYZ Coordinates/L6FE_0_b.xyz]

80
L6FE_0_b -2741.7209681 a.u
C	-0.874631	3.479742	-1.564429
C	-1.754305	4.435968	-1.175582
O	-1.373660	2.233710	-1.286865
C	-2.886624	3.745971	-0.620826
H	-1.627208	5.504424	-1.241294
C	-2.600496	2.390574	-0.712376
C	-4.089996	4.359064	-0.056556
O	-5.072073	3.760393	0.356170
C	-5.127437	6.405882	0.487745
H	-5.295333	6.125546	1.529737
H	-4.879202	7.463133	0.412014
H	-6.023451	6.179056	-0.093949
O	-3.990023	5.704162	-0.044939
C	-3.275921	1.176244	-0.351700
C	-4.553991	0.842786	0.014243
O	-2.500203	0.037722	-0.394966
C	-4.571075	-0.573275	0.200549
H	-5.372678	1.529866	0.137099
C	-3.280575	-1.022602	-0.056589
C	-5.718573	-1.391854	0.599007
C	-2.597788	-2.280513	-0.009323
O	-5.720379	-2.609565	0.697983
O	-6.800413	-0.628288	0.847353
C	-2.951496	-3.600552	0.115306
O	-1.228433	-2.183387	-0.120338
C	-7.987524	-1.341564	1.239297
C	-1.738296	-4.353523	0.076090
H	-3.953919	-3.976250	0.224359
C	-0.704179	-3.433282	-0.063424
H	-7.811481	-1.896282	2.163246
H	-8.748908	-0.578434	1.390522
H	-8.291385	-2.037093	0.454181
C	-1.595869	-5.807920	0.174009
O	-0.540754	-6.419321	0.099520
O	-2.788097	-6.406503	0.357644
C	-2.753206	-7.842062	0.460023
H	-3.788171	-8.148996	0.599690
H	-2.342547	-8.279303	-0.452443
H	-2.143423	-8.148654	1.312405
C	0.724936	-3.470749	-0.127643
C	1.701575	-4.429132	-0.227954
O	1.310647	-2.224129	-0.097018
C	2.950340	-3.735953	-0.266547
H	1.539044	-5.492201	-0.268946
C	2.653961	-2.378507	-0.178647
C	4.285848	-4.328280	-0.371207
C	3.385902	-1.149167	-0.143023
O	5.332037	-3.701377	-0.441853
O	4.225482	-5.673531	-0.382735
C	4.686643	-0.758258	-0.328520
O	2.605957	-0.038478	0.106324
C	5.490901	-6.351633	-0.489583
C	4.708378	0.664041	-0.196181
H	5.516502	-1.411152	-0.536498
C	3.400872	1.057713	0.075405
H	6.130831	-6.099876	0.358612
H	5.252831	-7.413784	-0.487471
H	5.995619	-6.072867	-1.416918
C	5.881828	1.534017	-0.314144
O	5.868510	2.754231	-0.262434
O	7.005706	0.813701	-0.494014
C	8.217821	1.577798	-0.632998
H	9.009302	0.844192	-0.775291
H	8.151669	2.244014	-1.495657
H	8.400206	2.169875	0.266166
C	2.724901	2.296516	0.330059
C	3.038671	3.626125	0.205380
O	1.421066	2.170037	0.782430
C	1.865239	4.348602	0.591829
H	3.984423	4.019075	-0.125525
C	0.923309	3.410661	0.933739
C	1.614672	5.795437	0.591358
O	0.543166	6.307847	0.868095
O	2.710503	6.490388	0.232753
C	2.550385	7.920748	0.187465
H	3.517816	8.313259	-0.120645
H	1.777330	8.194738	-0.533511
H	2.276298	8.304745	1.172208
H	0.100022	3.499459	-2.023096
H	-0.092133	3.490314	1.285427
