# Supplementary material for: Precise Synthesis of Ester-Functionalized Cyclo[6]- and Cyclo[7]furans
Source: J Org Chem. 2025 Jul 7;90(28):9733–42. doi: 10.1021/acs.joc.5c00526 (PMC12313054; doi:10.1021/acs.joc.5c00526)
Supplement: Supplementary file 3 [file jo5c00526_si_003.zip › XYZ Coordinates/L6FH_0_b.xyz]

44
L6FH_0_b -1374.3321815 a.u
C	3.663608	-1.027670	2.835735
C	4.855491	-1.702135	2.728909
C	4.531126	-3.027365	2.301718
C	3.173955	-3.071310	2.176762
O	2.628391	-1.860713	2.497678
H	5.837317	-1.297789	2.925295
C	0.665776	-3.932316	-0.616959
C	0.066032	-5.048749	-1.120242
O	-0.275076	-3.009072	-0.258411
C	-1.342359	-4.807468	-1.073832
H	0.563197	-5.937208	-1.480719
C	-1.502115	-3.551084	-0.541752
C	-2.657885	-2.748449	-0.256608
C	-4.002596	-2.909645	-0.500623
O	-2.446886	-1.561813	0.392399
C	-4.653606	-1.761086	0.028799
H	-4.463912	-3.748216	-1.000558
C	-3.668412	-0.962587	0.563906
C	-3.669835	0.305529	1.228713
C	-4.642866	1.238670	1.511402
O	-2.464819	0.737853	1.713466
C	-3.999835	2.298950	2.207737
H	-5.688087	1.170282	1.249085
C	-2.670212	1.954301	2.309474
C	-1.515054	2.576809	2.881447
C	-1.272134	3.794170	3.478247
O	-0.360208	1.840191	2.855364
C	0.103806	3.803533	3.837953
H	-1.992784	4.582794	3.635630
C	0.623828	2.592079	3.438715
C	1.923382	1.994788	3.506793
C	3.157905	2.440361	3.921426
O	2.022749	0.695231	3.080543
C	4.061787	1.356489	3.743381
H	3.384936	3.423967	4.304755
C	3.328808	0.312499	3.227140
H	-2.132720	-5.473258	-1.387121
H	-5.712206	-1.548225	0.019346
H	-4.456190	3.200661	2.588072
H	0.644052	4.598734	4.329769
H	5.117446	1.343666	3.970181
H	5.219634	-3.837694	2.112524
H	2.472966	-3.840007	1.893654
H	1.691456	-3.640951	-0.456983
