# Supplementary material for: Precise Synthesis of Ester-Functionalized Cyclo[6]- and Cyclo[7]furans
Source: J Org Chem. 2025 Jul 7;90(28):9733–42. doi: 10.1021/acs.joc.5c00526 (PMC12313054; doi:10.1021/acs.joc.5c00526)
Supplement: Supplementary file 3 [file jo5c00526_si_003.zip › XYZ Coordinates/L6FM_0_b.xyz]

62
L6FM_0_b -1610.2978359 a.u
C	4.257396	-0.006352	-1.906945
C	5.259648	0.757965	-2.431004
C	4.616425	1.921729	-2.972701
C	3.269451	1.777363	-2.739985
O	3.039995	0.594730	-2.084650
C	2.127325	2.586074	-3.051379
C	1.955267	3.700484	-3.848082
O	0.934766	2.231003	-2.473225
C	0.574719	4.045065	-3.742927
C	-0.010906	3.125796	-2.899833
C	-1.339002	2.931015	-2.410002
C	-2.549066	3.545810	-2.671516
O	-1.507344	1.936955	-1.480153
C	-3.506700	2.884595	-1.847435
C	-2.832778	1.911663	-1.139273
C	-3.214036	0.930968	-0.173753
C	-4.425318	0.547874	0.370516
O	-2.198860	0.176493	0.358661
C	-4.123752	-0.499891	1.289364
C	-2.758853	-0.696323	1.250949
C	-1.859790	-1.586184	1.915052
C	-2.043176	-2.638634	2.790539
O	-0.520938	-1.409971	1.662988
C	-0.736498	-3.126195	3.089126
C	0.159422	-2.353937	2.382149
C	1.587210	-2.359902	2.260354
C	2.556090	-3.227532	2.718411
O	2.166409	-1.327153	1.563917
C	3.802631	-2.680414	2.269723
C	3.513827	-1.539897	1.581602
H	0.082735	4.872448	-4.231808
H	-4.561587	3.107117	-1.788315
H	-4.832591	-1.034859	1.903332
H	-0.496383	-3.943367	3.752307
H	4.784305	-3.097830	2.443196
H	5.097869	2.759964	-3.453355
C	3.003705	4.400746	-4.655392
H	3.677545	4.988482	-4.020762
H	3.621517	3.685330	-5.208408
H	2.546705	5.083377	-5.375459
C	-2.794480	4.674219	-3.624334
H	-2.314910	5.599711	-3.284625
H	-2.394839	4.449368	-4.619380
H	-3.864049	4.870267	-3.726089
C	-5.771093	1.122797	0.054576
H	-5.844567	2.170480	0.368709
H	-5.974650	1.093060	-1.021706
H	-6.560556	0.564923	0.562676
C	-3.347646	-3.152987	3.314972
H	-3.835320	-2.421262	3.969677
H	-4.045674	-3.373341	2.499685
H	-3.200057	-4.069595	3.890106
C	2.344767	-4.478593	3.513136
H	2.014193	-4.258568	4.535339
H	1.580032	-5.116876	3.056848
H	3.269919	-5.055400	3.580665
C	6.725638	0.451811	-2.436548
H	6.930351	-0.502309	-1.944218
H	7.115203	0.394845	-3.458695
H	7.295182	1.229489	-1.916343
H	4.111668	-0.801250	1.071722
H	4.241112	-0.960645	-1.404260
