# Supplementary material for: Precise Synthesis of Ester-Functionalized Cyclo[6]- and Cyclo[7]furans
Source: J Org Chem. 2025 Jul 7;90(28):9733–42. doi: 10.1021/acs.joc.5c00526 (PMC12313054; doi:10.1021/acs.joc.5c00526)
Supplement: Supplementary file 3 [file jo5c00526_si_003.zip › XYZ Coordinates/L7FE_0_b.xyz]

93
L7FE_0_b -3198.4917114 a.u
C	1.378325	0.740969	3.379293
C	2.492741	0.645370	2.582985
C	2.051700	0.130334	1.325191
C	0.680099	-0.070585	1.436139
O	0.278095	0.304559	2.676536
H	3.496063	0.909993	2.868716
C	-0.375502	-0.593360	0.620927
C	-0.570240	-0.945859	-0.691732
C	-1.931684	-1.370290	-0.800616
H	0.169003	-0.903637	-1.473058
C	-2.485925	-1.259599	0.470570
C	2.865310	-0.151490	0.140475
C	-2.632004	-1.842397	-1.996783
O	2.430288	-0.546359	-0.930687
O	-3.814460	-2.146933	-2.039701
C	5.051870	-0.160289	-0.740823
H	6.050215	0.078876	-0.378949
H	4.995824	-1.205882	-1.050428
H	4.785188	0.479884	-1.584308
O	4.170892	0.081902	0.371895
C	-2.412932	-2.347501	-4.289173
H	-1.615389	-2.326833	-5.029674
H	-2.804250	-3.360430	-4.174510
H	-3.225158	-1.678266	-4.580299
O	-1.809432	-1.900266	-3.060838
C	-3.738952	-1.529668	1.109749
C	-5.026611	-1.830578	0.743541
O	-3.669724	-1.423464	2.481459
C	-5.787479	-1.900387	1.952536
H	-5.378646	-1.976364	-0.263348
C	-4.901136	-1.646424	2.995690
C	-7.216711	-2.186882	2.091627
C	-4.947461	-1.577675	4.425247
O	-7.836444	-2.168739	3.144457
O	-7.779688	-2.474520	0.902807
C	-5.912714	-1.503378	5.396086
C	-9.190221	-2.761153	0.936045
C	-5.228185	-1.375827	6.644327
H	-6.975964	-1.526578	5.230155
C	-3.865461	-1.394497	6.354784
H	-9.471466	-2.958301	-0.096859
H	-9.386799	-3.634871	1.560794
H	-9.743868	-1.905692	1.328534
C	-5.838980	-1.196006	7.962256
O	-5.232099	-1.013391	9.006691
O	-7.183838	-1.240087	7.887868
C	-7.880404	-1.051186	9.133182
H	-8.938946	-1.111921	8.886804
H	-7.606625	-1.831976	9.845705
H	-7.640608	-0.074945	9.559923
C	-2.644556	-1.309110	7.099668
C	-2.303052	-1.056993	8.405072
O	-1.492023	-1.443494	6.340313
C	-0.873171	-1.021225	8.441993
H	-2.995517	-0.887547	9.210989
C	-0.442855	-1.264940	7.162679
C	0.036749	-0.701187	9.548861
C	-3.920583	1.841267	6.368755
O	1.246795	-0.614502	9.432454
O	-0.623405	-0.510233	10.706690
C	-3.773143	2.127575	7.685271
C	0.203814	-0.125330	11.820729
C	-2.358985	2.166541	7.939310
H	-4.553443	2.277155	8.413749
C	-1.738172	1.893182	6.728583
H	-0.458902	-0.103757	12.684513
H	1.005518	-0.850178	11.971691
H	0.631300	0.862156	11.637027
C	-1.723911	2.391449	9.236962
O	-0.521187	2.392914	9.458034
O	-2.650885	2.601382	10.193279
C	-2.148198	2.826828	11.521208
H	-3.009531	3.135594	12.111287
H	-1.725142	1.905275	11.923297
H	-1.383777	3.605664	11.516236
C	-0.384284	1.733848	6.284201
C	0.856889	1.871107	6.851844
C	1.807689	1.528051	5.843022
H	1.054583	2.152670	7.871027
C	1.079987	1.192188	4.706018
C	3.265826	1.502037	5.982668
O	4.056839	1.251717	5.085784
O	3.640690	1.792424	7.242579
C	5.058993	1.788584	7.486451
H	5.173662	2.041464	8.538931
H	5.477831	0.801222	7.281516
H	5.556676	2.528968	6.856572
O	-3.701397	-1.516073	5.016747
O	-2.693431	1.698561	5.775060
O	-0.246484	1.320586	4.976808
O	-1.544021	-0.786891	1.320597
H	0.539190	-1.322259	6.721821
H	-4.770203	1.701417	5.720820
