# Supplementary material for: Precise Synthesis of Ester-Functionalized Cyclo[6]- and Cyclo[7]furans
Source: J Org Chem. 2025 Jul 7;90(28):9733–42. doi: 10.1021/acs.joc.5c00526 (PMC12313054; doi:10.1021/acs.joc.5c00526)
Supplement: Supplementary file 3 [file jo5c00526_si_003.zip › XYZ Coordinates/L7FH_0_b.xyz]

51
L7FH_0_b -1603.1945395 a.u
C	2.671004	-2.580613	-0.717924
C	4.004275	-2.796627	-0.971661
C	4.526748	-1.558423	-1.457674
C	3.486648	-0.677492	-1.466860
O	2.347716	-1.283493	-1.021531
H	4.539139	-3.723737	-0.828010
C	3.710250	-0.085930	1.744888
C	4.904804	0.559367	1.624097
C	4.607274	1.878797	1.162785
H	5.880892	0.145020	1.828398
C	3.240554	1.944626	1.034975
C	2.346501	2.995885	0.639772
C	2.543683	4.307457	0.272122
O	1.008511	2.706314	0.614069
C	1.258105	4.853924	0.006062
H	3.494835	4.814013	0.203426
C	0.348095	3.845544	0.228644
C	-1.080042	3.773225	0.152028
C	-2.069107	4.708673	-0.059072
C	-3.306286	4.009390	-0.018120
H	-1.923026	5.766425	-0.219430
C	-3.003834	2.687010	0.219115
C	-3.787246	1.499122	0.374678
C	-5.137548	1.248312	0.480747
O	-3.094357	0.319174	0.439878
C	-5.280425	-0.159911	0.615892
H	-5.926289	1.985654	0.467266
C	-4.009219	-0.689420	0.587957
C	-3.482337	-2.017100	0.678227
C	-4.033139	-3.248310	0.956056
C	-2.973433	-4.193488	0.884632
H	-5.069758	-3.445145	1.185736
C	-1.834281	-3.485486	0.570168
C	-0.467737	-3.855100	0.355855
C	0.226727	-5.036233	0.486362
C	1.567864	-4.763975	0.099610
H	-0.177841	-5.979899	0.820877
C	1.617114	-3.431836	-0.242994
O	-1.645207	2.537968	0.322764
O	-2.139437	-2.156860	0.442924
O	0.378042	-2.870407	-0.087698
O	2.685221	0.743498	1.392524
H	-3.038474	-5.259917	1.041234
H	-6.200203	-0.716442	0.717724
H	-4.294771	4.423764	-0.149515
H	1.029586	5.860216	-0.312166
H	5.306764	2.674430	0.953285
H	5.545127	-1.351063	-1.751064
H	2.393496	-5.459453	0.074233
H	3.426482	-1.087027	2.025992
H	3.393232	0.366116	-1.719609
