# Supplementary material for: Precise Synthesis of Ester-Functionalized Cyclo[6]- and Cyclo[7]furans
Source: J Org Chem. 2025 Jul 7;90(28):9733–42. doi: 10.1021/acs.joc.5c00526 (PMC12313054; doi:10.1021/acs.joc.5c00526)
Supplement: Supplementary file 3 [file jo5c00526_si_003.zip › XYZ Coordinates/L7FM_0_b.xyz]

72
L7FM_0_b -1878.4895068 a.u
C	4.016012	-1.133007	-0.122709
C	5.322481	-1.408129	0.223644
C	5.660948	-0.548039	1.310964
C	4.531202	0.208215	1.557384
O	3.530223	-0.145115	0.688346
H	5.972192	-2.132094	-0.244971
C	4.200708	1.229682	2.500670
C	4.895153	1.940092	3.456870
C	3.966418	2.826229	4.081023
H	5.946396	1.849517	3.686669
C	2.754086	2.600600	3.457209
C	1.442768	3.150940	3.603895
C	0.899487	4.172034	4.352171
O	0.459741	2.566827	2.849204
C	-0.494863	4.220981	4.047918
H	1.428245	4.816403	5.038691
C	-0.713898	3.221316	3.121167
C	-1.881790	2.767727	2.423604
C	-3.154937	3.266477	2.285053
C	-3.874390	2.343457	1.452709
H	-3.529761	4.190418	2.699395
C	-2.988234	1.351462	1.151521
C	-2.075133	3.755491	-1.132124
C	-3.291546	3.687605	-1.741815
O	-1.385621	2.595380	-1.321591
C	-3.383860	2.394264	-2.350155
H	-4.049067	4.458030	-1.758196
C	-2.189912	1.765804	-2.063496
C	-1.676912	0.473098	-2.409241
C	-2.204087	-0.587892	-3.113007
C	-1.204217	-1.603826	-3.159231
H	-3.192389	-0.645529	-3.542735
C	-0.118785	-1.094785	-2.474701
C	1.174705	-1.627893	-2.176777
C	1.883240	-2.717645	-2.637488
C	3.125728	-2.740912	-1.937767
H	1.563617	-3.416701	-3.395586
C	3.100555	-1.649996	-1.091139
O	-1.772891	1.588489	1.731355
O	-0.402127	0.169770	-2.013123
O	1.915116	-0.969615	-1.232933
O	2.892575	1.631043	2.498555
C	-1.309505	-2.948980	-3.807147
H	-0.776845	-2.979593	-4.765174
H	-0.878514	-3.729221	-3.171230
H	-2.353720	-3.205197	-4.000954
C	-4.538358	1.835885	-3.122003
H	-4.236968	1.515467	-4.125985
H	-4.972091	0.962168	-2.620968
H	-5.327680	2.582920	-3.230883
C	-5.288090	2.464560	0.977444
H	-5.416082	3.361246	0.362066
H	-5.571493	1.601658	0.369210
H	-5.990226	2.535922	1.815059
C	-1.513606	5.161631	4.612581
H	-1.787331	5.942210	3.892632
H	-2.434047	4.632967	4.882049
H	-1.130846	5.656450	5.508224
C	4.239321	3.805557	5.180194
H	4.155212	4.840300	4.827691
H	3.528202	3.686350	6.005085
H	5.246578	3.670083	5.580140
C	6.966990	-0.468902	2.038725
H	7.499805	0.461804	1.810885
H	6.819183	-0.499684	3.123755
H	7.617362	-1.301658	1.762096
C	4.234297	-3.736134	-2.084932
H	5.084600	-3.315817	-2.634916
H	4.608269	-4.059519	-1.107617
H	3.892478	-4.620686	-2.627089
H	-1.576401	4.506271	-0.541156
H	-3.054421	0.464176	0.542574
